# Supplementary material for: A New Type of Endometrial Cancer Models in Mice Revealing the Functional Roles of Genetic Drivers and Exploring their Susceptibilities
Source: Adv Sci (Weinh). 2023 Jun 20;10(24):2300383. doi: 10.1002/advs.202300383 (PMC10460855; doi:10.1002/advs.202300383)
Supplement: Supplementary file 2 — Supporting Information [file ADVS-10-2300383-s004.xlsx]

## Sheet: Sheet1
Supplementary Table 1. The sequences of sgRNA
Genes	Oligonucleotides(5'- 3’)
Trp53	F:GTGAAGCCCTCCGAGTGTC
	R:GACACTCGGAGGGCTTCAC
Pten	F:GATCGTTAGCAGAAACAAA
	R:TTTGTTTCTGCTAACGATC
Pik3r1	F:TTGGCTACAGTAGTGGGCT
	R:AGCCCACTACTGTAGCCAA
