# Supplementary material for: A New Type of Endometrial Cancer Models in Mice Revealing the Functional Roles of Genetic Drivers and Exploring their Susceptibilities
Source: Adv Sci (Weinh). 2023 Jun 20;10(24):2300383. doi: 10.1002/advs.202300383 (PMC10460855; doi:10.1002/advs.202300383)
Supplement: Supplementary file 4 — Supporting Information [file ADVS-10-2300383-s005.xlsx]

## Sheet: Sheet1
Supplementary Table 3
Number	Drug name
S2814	Alpelisib (BYL719)
S1010	Nintedanib (BIBF 1120)
S5550	Ethyl gallate
S2727	Dacomitinib (PF299804, PF299)
S7083	Ceritinib (LDK378)
S1119	Cabozantinib (XL184, BMS-907351)
S5234	Nintedanib Ethanesulfonate Salt
S1120	Everolimus (RAD001)
S2221	Apatinib (YN968D1) mesylate
S2128	Bazedoxifene HCl
