# Supplementary material for: A New Type of Endometrial Cancer Models in Mice Revealing the Functional Roles of Genetic Drivers and Exploring their Susceptibilities
Source: Adv Sci (Weinh). 2023 Jun 20;10(24):2300383. doi: 10.1002/advs.202300383 (PMC10460855; doi:10.1002/advs.202300383)
Supplement: Supplementary file 5 — Supporting Information [file ADVS-10-2300383-s002.xlsx]

## Sheet: Sheet1
Supplementary Table 4. The RNA-seq count of mouse normal organoids
	uteri_1	uteri_2	uteri_3	lung_1	lung_2	lung_3	liver_1	liver_2	liver_3	esophag_org_1	esophag_org_2	esophag_org_3	stomach_org_1	stomach_org_2	stomach_org_3	bladder_org_1	bladder_org_2	bladder_org_3
0610005C13Rik	3	2	0	1	2	6	6	3	2	0	4	0	30	38	32	2	1	2
0610009B22Rik	498	495	548	457	504	438	479	401	444	572	527	695	262	261	223	543	690	523
0610009L18Rik	78	25	21	73	66	66	17	22	18	24	20	14	12	10	6	25	44	32
0610010F05Rik	237	295	322	208	265	219	366	373	305	187	92	94	131	185	121	299	266	215
0610010K14Rik	12	18	11	8	11	9	14	6	7	11	4	6	8	10	10	478	598	578
0610012G03Rik	939	920	784	735	853	779	605	546	690	618	662	949	701	634	777	747	1015	716
0610030E20Rik	499	499	454	803	709	642	598	623	594	514	497	417	1169	1227	1215	737	436	550
0610031O16Rik	0	0	0	0	1	0	0	0	0	54	69	10	54	50	58	0	0	1
0610038B21Rik	44	40	41	25	29	12	6	13	7	25	25	15	24	26	18	7	5	8
0610039K10Rik	6	1	2	5	1	1	9	7	0	2	2	0	16	17	9	2	3	2
0610040B10Rik	12	13	12	35	21	34	35	32	36	29	56	43	11	15	11	7	18	22
0610040F04Rik	38	15	26	1	0	0	0	0	0	0	0	4	16	15	5	1	7	8
0610040J01Rik	1173	500	515	333	429	485	1260	1285	1249	6	10	18	1339	1257	1311	140	823	834
0610043K17Rik	3	0	0	1	0	1	5	1	3	0	0	0	0	1	2	2	4	0
1010001N08Rik	2	4	3	93	75	80	43	54	55	0	0	0	41	58	66	1	12	5
1110002L01Rik	77	95	89	90	62	77	99	129	114	81	95	76	30	51	39	123	75	110
1110004F10Rik	1748	1919	1805	1539	1873	1506	1561	1536	1586	2382	1996	2164	1227	1289	965	2403	2674	2370
1110006O24Rik	16	31	23	35	32	31	20	17	28	6	22	6	8	5	10	28	25	35
1110008P14Rik	1527	1811	1689	1177	1568	1386	1827	1161	1621	698	658	786	487	390	399	826	1251	508
1110012L19Rik	296	205	260	220	279	277	267	255	252	595	514	652	125	132	90	390	439	408
1110015O18Rik	0	0	0	0	0	0	0	0	0	0	0	0	0	0	0	0	0	0
1110017D15Rik	2	1	3	2	8	1	2	6	1	6	4	2	0	1	0	0	0	0
1110019D14Rik	53	70	79	107	96	118	81	57	59	85	91	107	61	84	73	116	129	96
1110020A21Rik	2	7	2	10	10	10	11	21	9	5	4	12	8	11	13	7	3	11
1110025L11Rik	0	0	0	0	0	0	0	0	0	0	0	0	0	0	0	0	0	0
1110028F18Rik	0	0	0	0	0	0	4	0	0	0	2	1	1	3	0	0	1	0
1110032A03Rik	374	231	225	599	493	431	297	244	295	253	334	298	314	359	300	179	284	223
1110032F04Rik	0	0	0	0	2	1	0	0	0	0	0	0	0	1	0	0	1	3
1110036E04Rik	0	0	0	0	0	0	1	0	2	0	0	0	0	0	0	0	0	0
1110038B12Rik	558	609	590	322	449	396	760	989	1274	709	667	577	1213	1277	1260	814	749	1090
1110038F14Rik	350	328	396	258	396	303	363	312	347	374	264	305	208	220	172	361	524	434
1110046J04Rik	12	6	9	22	21	17	12	10	14	25	27	27	32	48	34	2	13	11
1110051M20Rik	210	184	179	453	346	488	284	364	343	308	271	185	262	303	204	235	174	270
1110059E24Rik	318	334	300	471	516	478	357	312	383	704	766	726	312	382	297	496	661	638
1110059G10Rik	223	162	203	305	271	245	214	232	241	253	236	315	148	163	130	189	263	262
1110065P20Rik	272	445	301	261	324	226	213	207	244	202	184	256	177	179	208	175	269	204
1190005I06Rik	1	0	0	0	0	3	3	2	3	4	1	3	1	0	0	2	0	5
1190007I07Rik	78	170	141	95	95	86	162	146	170	139	147	177	86	113	78	156	175	178
1300002E11Rik	268	379	392	334	324	277	565	483	493	223	178	153	340	409	310	240	210	227
1300017J02Rik	4	3	2	1	5	4	9	15	5	7	4	2	2	1	2	1	1	0
1500004A13Rik	97	73	64	72	91	66	98	103	96	30	35	13	70	67	59	49	27	34
1500009C09Rik	0	0	0	0	0	0	1	1	1	3	0	1	4	2	6	0	0	4
1500009L16Rik	38	96	95	17	57	15	10	10	12	244	80	57	21	24	10	57	194	193
1500011B03Rik	281	249	240	269	295	273	155	174	186	95	76	68	96	93	69	459	557	392
1500012K07Rik	6	6	7	0	0	0	0	0	0	0	0	0	0	0	0	0	0	0
1500015A07Rik	89	134	122	128	136	122	97	76	68	95	102	55	111	104	80	207	102	113
1500015L24Rik	10	2	0	3	2	6	2	1	4	0	0	0	2	0	0	1	2	3
1500026H17Rik	7	8	9	6	6	7	9	8	7	12	6	3	13	13	13	4	11	10
1600002K03Rik	110	149	160	87	96	98	85	91	96	110	80	123	46	39	53	122	116	114
1600010M07Rik	0	0	1	0	0	1	0	0	0	0	0	0	0	0	2	0	0	0
1600012H06Rik	976	1236	1167	856	850	833	901	827	946	874	962	857	705	834	722	1038	1247	1085
1600014C10Rik	203	233	257	253	381	379	349	271	294	381	388	355	53	103	61	516	613	412
1600014C23Rik	0	4	10	1	1	0	0	3	4	0	0	0	19	11	17	2	4	4
1600019K03Rik	0	0	0	0	0	0	0	0	0	0	0	0	0	0	0	0	0	0
1600020E01Rik	151	162	202	230	208	194	317	333	368	457	369	267	202	240	210	150	126	182
1600023N17Rik	9	14	6	1	9	5	4	2	3	3	4	2	9	2	3	16	5	3
1600025M17Rik	0	0	0	0	0	0	0	0	0	0	0	0	0	0	0	0	3	0
1600027J07Rik	3	0	4	0	0	0	0	0	0	0	0	0	0	0	0	0	0	0
1600029I14Rik	0	0	0	1	2	10	0	1	2	0	0	0	0	0	0	0	0	0
1600029O15Rik	0	0	0	0	0	0	0	0	0	0	0	1	0	3	0	0	0	0
1700001C02Rik	0	0	4	0	0	0	0	0	0	0	0	0	0	0	1	0	0	0
1700001C19Rik	0	0	5	0	6	0	4	1	0	1	9	4	3	6	1	1	0	3
1700001D01Rik	0	0	0	0	0	1	0	2	2	0	0	0	0	3	0	0	0	0
1700001F09Rik	0	0	0	0	0	0	0	0	0	0	1	0	0	0	0	0	0	0
1700001G01Rik	0	0	0	0	0	0	0	0	0	0	2	0	0	0	0	0	0	0
1700001G11Rik	0	3	3	7	4	2	14	7	5	0	6	1	4	3	0	5	6	2
1700001G17Rik	16	4	13	18	17	10	15	18	13	14	13	8	3	2	2	22	17	1
1700001J03Rik	1	3	2	1	2	0	3	0	2	0	4	0	0	2	9	0	0	0
1700001J11Rik	0	0	0	0	0	0	0	0	0	0	0	0	0	0	0	0	1	0
1700001K19Rik	10	13	5	24	3	8	8	7	14	4	0	2	2	1	0	10	12	4
1700001L19Rik	2	1	2	6	5	7	10	5	2	3	1	1	1	3	3	0	3	4
1700001O22Rik	16	18	15	15	8	9	100	116	143	165	111	111	63	84	92	135	96	175
1700001P01Rik	2	0	1	0	0	1	1	1	3	0	0	2	1	1	1	5	3	1
1700003C15Rik	1	0	0	0	0	0	0	0	0	0	0	0	0	0	0	0	0	0
1700003D09Rik	0	0	0	1	1	0	0	8	4	0	0	0	7	0	3	0	0	0
1700003E16Rik	46	23	22	120	109	90	121	73	84	46	39	78	16	18	32	67	54	60
1700003E24Rik	0	0	0	0	0	0	0	0	0	0	0	0	0	0	0	0	0	0
1700003F12Rik	6	0	2	5	9	3	94	80	117	4	1	1	2	1	0	1	0	0
1700003G18Rik	0	0	0	0	0	0	1	0	0	0	1	0	0	1	0	2	1	1
1700003H04Rik	0	0	0	0	0	0	0	0	0	0	0	0	0	0	0	0	0	0
1700003I22Rik	0	0	0	0	0	0	0	0	0	0	0	0	0	0	0	0	0	0
1700003L19Rik	0	0	0	0	0	0	0	0	0	0	0	0	0	0	0	0	0	0
1700003P14Rik	0	0	0	0	0	0	0	0	0	0	2	0	0	0	0	0	0	0
1700006A11Rik	0	0	0	0	0	0	0	0	0	0	0	0	0	0	0	0	0	0
1700006F04Rik	0	0	0	0	0	1	0	0	0	0	0	0	0	0	0	0	0	0
1700006H21Rik	0	0	0	0	0	0	0	0	0	1	0	0	0	0	0	0	0	0
1700007F19Rik	0	0	0	0	0	0	0	0	0	0	0	0	0	0	0	0	0	0
1700007J10Rik	23	10	11	58	28	31	16	10	20	10	20	1	6	11	17	15	5	8
1700007K13Rik	13	12	19	16	1	27	39	35	29	129	169	174	33	24	3	174	251	129
1700007L15Rik	51	86	67	65	46	45	33	40	45	32	60	51	26	29	13	87	93	60
1700007P06Rik	0	0	0	0	0	0	0	0	0	0	0	0	0	0	0	0	0	0
1700008C04Rik	0	0	0	0	0	0	0	0	0	0	0	0	0	0	0	0	0	0
1700008J07Rik	15	12	8	32	41	19	28	24	16	14	11	13	9	11	7	32	36	40
1700008K24Rik	0	0	0	0	0	0	0	0	0	0	0	0	0	0	0	0	0	0
1700008O03Rik	1	3	1	6	3	0	6	1	3	3	2	2	0	0	1	2	4	2
1700008P02Rik	0	0	0	0	0	0	0	0	0	0	0	0	0	0	0	0	0	0
1700009C05Rik	0	0	0	0	0	0	0	0	0	0	0	0	0	0	0	0	0	0
1700009J07Rik	0	0	0	0	0	0	0	0	0	2	0	1	0	0	0	0	0	0
1700009N14Rik	0	0	0	0	0	0	0	0	0	0	0	0	0	0	0	0	0	0
1700010B08Rik	0	0	0	0	0	0	0	0	0	0	0	0	0	0	0	0	0	0
1700010D01Rik	0	0	0	0	0	0	0	0	0	0	0	0	0	0	0	0	0	0
1700010I02Rik	0	0	0	0	0	0	0	0	0	0	0	0	0	0	0	0	0	0
1700010I14Rik	74	125	136	20	56	30	64	46	67	1	2	0	22	22	11	11	44	24
1700010J16Rik	0	0	0	0	0	0	0	0	0	0	0	0	0	0	0	0	0	0
1700010K23Rik	0	0	0	0	0	0	0	0	0	0	0	0	0	0	0	0	0	0
1700011B04Rik	0	0	0	0	0	0	0	0	0	0	0	0	0	0	0	0	0	0
1700011C11Rik	0	0	0	0	0	0	0	0	0	0	0	0	0	0	0	0	0	0
1700011L22Rik	0	2	0	0	0	0	0	0	1	0	0	0	0	3	0	1	0	0
1700011M02Rik	0	0	0	0	0	0	0	0	0	0	0	0	0	0	0	0	0	0
1700012A03Rik	0	0	0	0	0	1	0	0	0	0	0	0	0	0	0	0	0	0
1700012B07Rik	0	0	0	0	0	1	0	0	0	0	0	0	0	0	0	0	0	0
1700012B09Rik	0	0	0	0	0	0	0	0	0	5	2	2	0	0	1	0	3	0
1700012C14Rik	0	0	0	0	0	0	0	0	0	0	0	0	0	0	0	0	0	2
1700012D01Rik	307	398	374	209	302	267	479	520	509	443	270	142	1996	1773	1781	12	17	18
1700012D14Rik	23	18	10	15	23	13	25	14	27	19	26	8	17	6	11	12	6	14
1700012D16Rik	2	0	0	0	0	0	0	0	0	0	0	0	0	0	0	0	0	0
1700012I11Rik	0	0	0	0	0	0	0	0	0	0	0	2	0	0	0	0	0	2
1700012P22Rik	0	0	0	0	0	0	0	0	0	0	0	0	0	0	0	0	0	0
1700013F07Rik	1	0	1	1	0	0	0	6	12	1	0	0	0	1	0	0	0	0
1700013G24Rik	0	0	0	0	0	0	0	0	0	0	1	0	0	0	0	0	0	0
1700013H16Rik	0	0	0	0	0	0	0	0	0	0	0	0	0	0	0	0	0	0
1700015F17Rik	0	0	0	0	0	1	0	0	0	0	0	0	0	0	0	0	3	0
1700015G11Rik	0	0	0	0	0	0	0	0	0	0	0	0	0	0	0	0	0	0
1700016C15Rik	0	1	0	4	0	3	98	101	83	16	7	2	107	133	68	9	8	5
1700016D06Rik	1	7	5	0	0	0	0	0	0	0	0	0	0	0	0	0	0	0
1700016G22Rik	3	0	0	0	0	0	2	0	0	0	2	2	1	0	2	0	3	0
1700016H13Rik	0	1	1	2	0	1	2	1	8	14	15	6	0	0	0	0	0	1
1700016K19Rik	1	0	4	9	15	13	10	12	28	9	3	0	142	123	182	4	14	16
1700016L21Rik	0	0	0	0	0	0	0	0	0	0	0	0	0	0	0	0	0	0
1700016P04Rik	0	0	0	0	0	0	0	0	0	0	0	0	0	0	0	0	0	0
1700017B05Rik	1119	2044	1975	525	566	563	1414	1167	1342	495	223	242	833	844	569	627	783	631
1700017G19Rik	0	0	0	0	0	0	0	0	0	0	0	0	0	0	0	0	0	0
1700017J07Rik	0	0	0	0	0	0	0	0	0	0	0	0	0	0	0	0	0	0
1700017L05Rik	0	0	0	0	0	0	0	0	0	0	0	0	0	0	0	0	0	0
1700017N19Rik	0	0	0	0	0	0	0	0	0	0	0	0	0	0	0	0	0	0
1700018A04Rik	1	0	0	8	11	9	4	4	6	10	11	14	73	76	57	0	11	11
1700018B08Rik	0	0	0	0	0	0	0	0	1	0	0	0	0	0	0	0	0	0
1700018F24Rik	0	0	0	0	0	0	0	0	0	0	0	0	0	0	0	0	0	0
1700018G05Rik	1	0	1	0	0	0	2	0	0	0	0	0	0	0	0	0	2	0
1700019A02Rik	0	0	0	0	0	1	0	0	1	0	0	0	1	0	1	0	0	0
1700019C18Rik	0	0	0	0	0	0	0	0	0	0	0	0	0	0	0	0	0	0
1700019D03Rik	6	8	4	5	13	9	7	10	11	7	15	8	128	117	134	0	2	3
1700019E08Rik	0	0	0	0	0	0	0	0	0	0	0	0	0	0	0	0	0	0
1700019G24Rik	0	0	0	0	0	0	0	0	0	0	0	0	0	0	0	0	0	0
1700019N19Rik	6	0	0	0	0	0	0	0	0	0	0	0	0	0	3	0	0	3
1700020A23Rik	0	0	0	1	0	0	3	0	1	0	2	0	0	0	0	0	0	0
1700020D05Rik	15	5	8	17	8	6	19	22	39	4	0	0	2	3	9	10	3	9
1700020D14Rik	0	0	0	0	0	0	0	0	0	0	0	0	0	0	0	0	0	0
1700020G17Rik	0	0	0	0	0	0	0	0	0	1	0	0	0	0	0	0	0	0
1700020L24Rik	9	3	2	0	1	2	4	12	6	52	51	29	11	34	27	247	180	194
1700020M21Rik	1	0	0	0	0	0	0	0	0	0	0	0	0	0	0	0	0	0
1700020N01Rik	0	0	0	0	0	0	0	0	0	0	0	0	0	0	0	0	0	0
1700020N15Rik	0	0	4	0	0	0	0	0	0	0	0	0	0	0	0	0	0	0
1700020N18Rik	0	0	0	1	8	6	3	0	3	0	0	0	0	0	0	0	0	0
1700021F05Rik	219	235	204	141	166	135	306	335	370	405	293	359	412	403	306	266	314	404
1700021F07Rik	0	0	0	0	0	0	0	0	0	0	0	0	0	0	0	0	0	0
1700021N21Rik	0	0	0	0	0	0	0	0	0	0	0	0	0	0	0	0	0	0
1700022A21Rik	0	0	0	0	0	0	0	0	0	0	0	0	0	0	0	0	0	0
1700022A22Rik	0	0	0	0	0	0	0	0	0	0	0	0	0	0	0	0	0	0
1700022E09Rik	0	0	0	0	0	0	0	0	0	1	0	0	0	0	0	0	0	0
1700022H16Rik	0	0	0	0	0	0	0	0	0	0	0	0	0	0	0	0	0	0
1700022I11Rik	1	0	0	0	0	0	0	0	5	0	0	0	0	0	0	0	0	0
1700023C21Rik	0	0	0	0	0	0	0	0	0	0	0	0	0	0	0	0	0	0
1700023F02Rik	0	0	0	0	0	0	0	0	0	0	0	0	0	0	0	0	0	0
1700024B18Rik	0	0	0	0	0	0	0	0	0	0	0	0	0	0	0	0	0	0
1700024F13Rik	790	400	374	13	5	6	36	58	60	37	11	1	15	10	4	0	4	7
1700024G13Rik	0	0	0	1	1	4	0	0	0	0	0	0	0	0	0	0	0	0
1700024I08Rik	0	0	0	0	0	0	0	0	0	0	0	0	0	0	0	0	0	0
1700024P04Rik	0	0	6	0	0	0	0	1	0	0	0	0	0	0	0	0	0	0
1700025B11Rik	0	0	0	0	0	0	0	0	0	0	0	0	0	0	0	0	0	0
1700025C18Rik	0	0	0	0	0	0	0	0	0	0	0	0	0	0	0	0	0	0
1700025F24Rik	0	0	0	0	0	0	0	0	0	0	0	0	0	0	0	2	1	0
1700025G04Rik	221	390	404	182	264	184	1075	706	884	1704	1549	1257	368	366	194	908	946	918
1700025J12Rik	0	0	0	0	0	0	0	0	0	0	0	0	0	0	0	0	0	0
1700025K24Rik	0	0	0	0	0	0	0	0	0	0	0	0	0	0	0	0	0	0
1700025M24Rik	0	0	0	0	0	0	0	0	0	0	0	0	0	0	0	0	0	0
1700025N23Rik	0	0	0	1	2	0	1	0	2	1	0	0	0	2	5	0	0	0
1700026D11Rik	0	0	0	0	0	0	0	0	0	0	0	0	0	0	0	0	0	0
1700026F02Rik	0	0	0	0	0	0	0	1	2	0	0	0	0	0	0	0	0	0
1700026J14Rik	0	0	0	0	1	0	0	1	1	0	0	0	0	0	0	0	0	2
1700027A15Rik	0	0	0	0	0	0	0	0	0	0	0	0	0	0	0	0	0	0
1700027F09Rik	0	0	0	0	0	0	0	0	0	0	0	0	0	0	0	0	0	0
1700027H10Rik	0	0	0	0	0	0	0	0	0	0	0	0	0	0	0	0	0	0
1700027I24Rik	0	0	0	0	0	0	0	0	0	0	0	0	0	0	0	0	0	0
1700027J07Rik	4	2	0	0	0	0	1	0	0	0	0	0	1	0	2	0	0	0
1700028B04Rik	0	0	0	0	0	0	0	0	0	0	0	0	0	0	0	0	0	0
1700028D13Rik	0	0	0	0	0	0	0	0	0	0	0	0	0	0	0	0	0	0
1700028E10Rik	15	8	8	10	9	10	10	11	4	2	11	14	16	21	16	10	10	11
1700028I16Rik	0	1	0	0	0	1	1	1	4	1	0	0	2	3	0	0	0	1
1700028J19Rik	54	38	51	4	13	4	9	4	20	12	7	2	11	8	13	1	7	8
1700028K03Rik	0	0	0	0	0	0	0	1	0	0	0	0	0	0	0	19	15	4
1700028M03Rik	0	0	0	0	0	0	0	0	0	0	0	0	0	0	0	0	0	0
1700028P14Rik	6	0	0	3	2	5	0	0	0	0	0	0	0	0	0	0	0	0
1700028P15Rik	0	0	0	0	0	0	0	0	0	0	0	0	0	0	0	0	0	0
1700029B22Rik	0	0	0	0	0	0	0	0	0	0	0	0	0	0	0	0	0	0
1700029F12Rik	0	0	0	0	0	0	0	0	0	0	0	0	0	0	0	0	0	0
1700029H14Rik	2	0	0	0	0	0	0	0	1	0	0	0	1	0	0	0	2	3
1700029I15Rik	18	14	20	27	40	37	32	32	29	25	12	23	35	24	44	10	15	15
1700029J03Rik	0	0	0	0	0	1	0	0	0	1	0	0	0	0	0	0	0	0
1700029J07Rik	20	15	16	18	7	5	73	83	71	20	44	26	27	57	42	41	48	32
1700029M20Rik	0	0	0	0	0	0	0	0	0	0	4	4	0	0	0	0	0	0
1700029N11Rik	0	0	0	0	0	0	0	0	0	0	0	0	0	0	0	0	0	0
1700029P11Rik	0	0	0	0	0	0	0	0	0	0	0	0	0	0	0	0	0	0
1700030A11Rik	0	0	0	0	0	0	0	0	0	0	0	0	0	0	0	0	0	0
1700030C10Rik	42	43	27	26	19	16	36	125	93	51	28	21	17	28	24	500	376	81
1700030F04Rik	0	0	0	0	0	0	0	0	0	0	0	0	0	0	0	0	0	0
1700030J22Rik	33	61	45	40	35	51	62	63	78	35	32	31	17	24	17	60	59	72
1700030K09Rik	111	105	114	105	141	131	190	167	179	73	114	112	135	189	101	152	89	160
1700030L20Rik	0	0	0	0	0	0	0	0	0	0	0	0	0	0	0	0	0	0
1700030M09Rik	0	0	0	0	0	0	0	0	0	0	0	0	0	0	0	0	0	0
1700030N03Rik	0	0	0	0	5	3	0	0	2	0	0	0	0	0	0	0	0	0
1700030O20Rik	0	0	0	0	0	0	0	0	0	0	0	0	0	0	0	0	1	0
1700031A10Rik	0	0	0	0	0	0	0	0	0	1	2	0	0	0	0	0	0	0
1700031F05Rik	0	0	0	0	0	0	0	0	0	0	0	0	0	0	0	0	0	0
1700031M16Rik	0	0	0	0	0	0	0	0	0	0	0	0	0	0	0	0	0	0
1700031P21Rik	0	0	0	0	0	0	0	0	0	0	0	0	0	0	0	0	0	0
1700034E13Rik	0	0	0	0	0	0	0	0	0	0	0	0	0	0	0	0	0	0
1700034G24Rik	0	0	0	0	0	0	0	0	0	0	0	0	0	0	0	0	0	0
1700034H15Rik	16	13	19	4	6	3	22	15	15	13	7	2	3	6	2	14	2	3
1700034I23Rik	0	0	0	1	2	1	0	0	2	0	0	2	2	1	3	2	0	1
1700034J05Rik	0	0	0	0	0	0	1	0	0	0	0	0	3	0	0	0	0	0
1700034K08Rik	0	0	0	0	0	0	0	0	0	0	0	0	0	0	0	0	0	0
1700036G14Rik	0	0	0	0	0	0	0	0	0	0	0	1	0	0	0	0	0	0
1700037C18Rik	60	56	68	32	46	42	69	59	74	43	45	52	59	53	35	44	58	37
1700037H04Rik	437	726	733	432	404	379	859	837	950	1189	1248	1049	900	1061	748	1383	1487	1494
1700039E22Rik	1	3	5	0	0	0	0	0	0	0	0	0	0	0	0	0	0	0
1700041C23Rik	0	0	0	0	0	0	0	0	0	0	0	0	0	0	0	0	0	0
1700041M19Rik	0	0	0	0	0	0	0	0	0	0	0	0	0	0	0	0	0	0
1700042G07Rik	0	4	0	0	0	0	0	0	0	0	0	0	0	0	0	0	0	0
1700042O10Rik	0	0	0	0	0	0	0	0	0	0	0	0	0	0	0	0	0	0
1700044C05Rik	0	0	0	0	0	0	0	0	0	0	0	0	0	0	0	0	0	0
1700044K03Rik	0	0	0	0	0	0	0	0	0	0	0	0	0	0	0	0	0	0
1700045H11Rik	0	0	0	0	0	0	0	0	1	0	0	0	0	6	3	0	0	0
1700046C09Rik	0	0	0	0	0	0	0	0	0	0	0	0	0	0	0	0	0	0
1700047A11Rik	2	0	0	0	0	0	0	0	0	0	0	0	0	0	0	0	3	0
1700047G03Rik	0	0	0	0	0	0	0	1	0	0	0	0	0	0	0	0	0	0
1700047L14Rik	0	0	0	0	0	0	0	0	0	0	0	0	0	0	0	0	0	0
1700047M11Rik	7	0	3	3	3	0	1	0	0	0	0	0	3	0	0	0	4	0
1700048M11Rik	15	7	13	15	14	24	15	12	14	12	10	2	17	13	13	7	12	10
1700048O20Rik	25	9	17	1	14	1	16	21	28	1	0	0	0	0	0	0	17	6
1700049E15Rik	0	0	1	0	0	0	0	0	1	0	0	0	0	0	0	0	0	0
1700049E22Rik	0	0	0	0	0	0	0	0	0	0	0	0	0	0	0	0	0	0
1700051A21Rik	0	0	0	0	0	0	0	0	0	0	0	0	0	0	0	0	0	0
1700052I22Rik	1	0	0	0	0	0	0	0	0	0	0	0	0	0	0	0	0	0
1700054A03Rik	0	0	0	0	0	1	0	0	0	0	0	0	1	0	3	0	0	0
1700054K19Rik	0	0	0	0	0	0	0	0	0	0	0	0	0	0	0	0	0	0
1700054M17Rik	0	0	0	0	0	0	0	0	0	0	0	0	0	0	0	0	0	0
1700055C04Rik	0	0	0	1	0	0	0	0	0	0	0	0	0	0	0	0	0	0
1700056E22Rik	1	9	12	5	7	9	28	19	43	12	4	9	31	19	17	14	61	18
1700057G04Rik	0	0	0	0	0	0	2	0	0	0	0	0	0	0	0	0	0	0
1700057H21Rik	1	0	0	0	0	0	0	0	0	0	0	0	0	0	0	0	0	0
1700060C16Rik	0	0	0	0	0	0	0	0	0	0	0	0	0	0	0	0	0	0
1700060C20Rik	0	0	0	0	0	0	2	0	0	0	0	0	0	0	0	0	0	0
1700061F12Rik	0	0	0	0	0	0	0	0	0	0	0	0	0	0	0	0	0	0
1700061I17Rik	0	0	0	0	0	0	0	5	8	1	7	1	0	1	0	3	4	0
1700061J23Rik	0	0	0	0	0	0	0	0	0	0	0	0	0	0	0	0	0	0
1700063A18Rik	0	0	0	0	0	0	0	0	0	0	0	0	0	0	0	0	0	0
1700063D05Rik	0	0	0	0	0	0	0	2	0	0	0	0	0	0	0	0	2	0
1700063O14Rik	0	0	0	0	0	0	0	0	0	0	0	0	0	0	0	0	0	0
1700064J06Rik	0	0	0	0	0	0	0	0	0	0	0	0	0	0	0	0	0	0
1700064M15Rik	0	0	0	0	0	0	0	0	0	0	0	0	0	0	0	0	0	0
1700065D16Rik	0	1	0	0	0	1	0	1	1	0	0	0	0	0	0	0	0	0
1700065I16Rik	0	0	0	0	0	0	0	0	0	0	0	0	0	0	1	0	0	0
1700065J11Rik	0	0	0	0	0	0	0	0	0	0	0	0	0	0	0	0	0	0
1700065L07Rik	0	0	0	0	0	0	0	0	0	0	0	0	0	0	0	0	0	0
1700065O20Rik	0	0	0	0	0	0	0	0	0	0	0	0	0	0	0	0	0	0
1700066B17Rik	0	0	0	0	0	0	0	0	0	0	0	0	0	0	0	0	0	0
1700066B19Rik	45	86	96	12	32	15	9	22	21	1	1	0	52	73	41	16	28	51
1700066J03Rik	0	0	0	3	0	0	8	5	4	1	0	0	0	0	0	0	0	0
1700066M21Rik	186	128	145	150	150	154	220	262	261	166	137	96	95	94	83	226	208	207
1700066N21Rik	0	0	0	0	0	0	0	0	0	0	0	0	0	0	0	0	0	0
1700066O22Rik	0	0	0	0	0	0	0	0	0	0	0	0	0	0	0	0	0	0
1700067G17Rik	0	0	0	0	0	0	0	0	0	0	0	0	0	0	0	0	0	0
1700067K01Rik	16	18	7	34	25	35	10	26	26	8	19	6	9	6	7	16	5	2
1700069L16Rik	1	0	0	0	0	0	0	0	0	0	0	0	0	0	0	0	0	0
1700069P05Rik	0	0	0	0	0	0	0	0	0	0	1	0	0	0	0	0	0	0
1700071K01Rik	0	0	0	0	0	0	0	0	0	0	0	0	0	0	0	0	0	0
1700071M16Rik	12	17	13	0	6	0	0	0	0	5	0	0	0	1	0	5	4	5
1700072B07Rik	0	0	0	0	0	0	0	0	0	0	0	0	0	0	0	0	0	0
1700074H08Rik	2	0	0	0	0	3	0	0	0	0	0	0	0	1	0	1	0	0
1700074P13Rik	0	0	0	0	0	0	0	0	0	0	0	0	0	0	0	0	0	0
1700080N15Rik	0	0	0	0	0	0	0	0	0	0	0	0	0	0	0	0	0	0
1700080O16Rik	0	0	0	0	0	0	0	0	0	0	0	0	0	0	0	0	0	0
1700081H04Rik	0	0	0	0	0	0	0	0	0	0	0	0	0	0	0	0	0	0
1700084F23Rik	0	0	0	0	0	0	0	0	0	0	0	0	0	0	0	0	0	0
1700084J12Rik	1	0	0	0	0	0	0	0	0	0	0	0	0	0	0	0	0	0
1700084M14Rik	0	0	0	0	0	0	0	0	0	0	0	0	0	0	0	0	0	0
1700085C21Rik	0	0	0	0	0	0	0	0	0	0	0	0	0	0	0	0	0	0
1700086L19Rik	11	3	4	0	0	0	0	0	0	0	0	0	2	1	0	0	0	0
1700086O06Rik	54	53	38	41	69	71	28	33	32	85	51	60	10	13	8	130	19	56
1700088E04Rik	28	43	37	41	50	34	63	47	53	14	29	20	41	31	50	31	19	20
1700091H14Rik	0	0	0	0	0	0	0	0	0	0	0	0	0	0	0	0	0	0
1700092C02Rik	0	0	0	0	0	0	0	0	0	0	0	0	0	0	0	0	0	0
1700092C10Rik	0	0	0	0	0	0	0	1	0	0	0	0	0	0	0	0	0	0
1700092E19Rik	0	0	0	0	0	0	0	0	0	0	0	0	0	0	0	0	0	0
1700092K14Rik	0	0	0	0	0	0	0	0	0	0	0	0	0	0	0	0	0	0
1700092M07Rik	0	2	0	0	0	3	0	0	0	0	0	1	1	0	0	3	4	4
1700093K21Rik	8	11	6	2	3	5	3	0	0	2	0	0	0	0	0	5	0	0
1700094D03Rik	743	711	643	845	846	846	778	756	841	546	504	537	859	927	870	58	32	29
1700094J05Rik	0	0	2	1	0	1	0	0	1	0	0	1	1	0	0	0	0	0
1700094M24Rik	0	0	0	0	0	0	0	0	0	0	0	0	0	0	0	0	0	0
1700095A21Rik	0	0	0	0	0	0	0	0	0	0	0	0	0	0	0	0	0	0
1700095B10Rik	0	0	0	0	0	0	0	0	0	0	0	0	0	0	0	0	0	0
1700095J12Rik	0	1	1	3	0	0	0	0	0	0	0	0	0	1	0	0	0	0
1700096J18Rik	0	0	0	0	0	0	0	0	0	0	0	0	0	0	0	1	1	2
1700096K18Rik	85	34	21	106	80	90	36	34	53	49	43	64	63	72	87	46	65	76
1700097N02Rik	0	0	0	0	0	0	0	0	0	11	16	0	0	0	0	0	2	0
1700099I09Rik	0	0	0	0	1	0	0	0	0	2	0	0	1	2	0	0	2	3
1700100L14Rik	0	0	0	0	0	0	0	0	0	1	0	0	0	0	0	2	1	0
1700101I11Rik	0	1	1	0	0	2	0	0	6	0	1	0	0	2	0	3	0	0
1700101O22Rik	0	0	0	0	0	0	0	0	0	0	0	0	0	0	0	0	0	0
1700102P08Rik	21	8	2	9	7	5	5	10	6	8	2	5	1	5	0	6	8	4
1700104L18Rik	0	0	0	0	0	0	0	0	0	0	0	0	0	0	0	0	0	0
1700108F19Rik	0	0	0	0	0	0	6	6	12	9	13	1	3	4	1	1	0	2
1700108J01Rik	0	0	0	0	0	0	0	0	0	0	0	0	0	1	0	0	0	0
1700109G14Rik	0	0	0	0	0	0	0	0	0	0	0	0	0	0	0	0	0	0
1700109G15Rik	0	0	0	0	0	0	0	0	0	0	0	0	0	0	0	0	0	0
1700109H08Rik	50	25	42	53	52	39	90	53	61	85	69	32	141	152	148	27	12	6
1700109I08Rik	0	0	0	0	0	0	0	0	0	0	0	0	0	0	0	0	0	0
1700109K24Rik	25	16	16	49	33	48	32	30	24	17	25	15	40	44	30	40	15	18
1700110C19Rik	4	0	1	1	6	4	2	7	1	0	0	0	0	2	0	6	0	0
1700110I01Rik	3	0	0	0	0	0	0	0	2	0	0	0	1	2	0	0	0	0
1700110I07Rik	0	0	0	0	0	0	0	0	0	0	0	0	0	0	0	0	0	0
1700111N16Rik	0	0	0	0	0	0	1	0	0	0	0	0	0	0	0	0	0	0
1700112H15Rik	0	0	0	0	0	0	0	0	0	0	0	0	0	0	0	0	0	0
1700112J05Rik	0	3	0	0	0	2	0	0	0	0	0	0	0	2	0	3	0	0
1700112J16Rik	2	4	0	8	5	6	14	3	4	3	19	1	1	0	0	7	10	6
1700113A16Rik	15	10	4	27	37	31	9	9	18	21	22	16	14	3	8	68	83	64
1700113B09Rik	0	0	0	0	0	0	9	8	12	0	0	0	0	1	0	0	0	0
1700113H08Rik	1	0	0	0	0	0	2	0	0	0	0	0	0	0	0	0	0	0
1700116B05Rik	0	0	0	0	0	0	0	0	0	0	0	0	1	0	0	0	0	0
1700119H24Rik	1	0	0	0	0	0	0	1	1	0	0	0	0	0	0	0	0	0
1700120C14Rik	11	7	11	10	10	4	14	12	16	7	18	6	9	16	10	0	0	0
1700120G07Rik	0	0	0	0	0	0	0	0	0	0	1	0	0	0	0	0	0	0
1700120K04Rik	0	0	0	0	0	0	0	0	0	0	0	0	0	0	0	17	12	2
1700121L16Rik	0	0	0	0	0	0	0	0	0	0	0	0	0	0	0	0	0	0
1700121N20Rik	0	0	0	0	0	0	0	0	0	0	0	0	0	0	0	0	0	0
1700122O11Rik	0	0	0	0	0	0	0	0	0	0	0	0	1	3	5	0	0	0
1700123J17Rik	0	0	0	0	0	0	0	0	0	0	0	0	0	0	0	0	0	0
1700123K08Rik	0	0	0	0	0	0	0	0	0	1	0	0	0	0	1	0	0	0
1700123L14Rik	1	0	0	0	1	0	0	0	0	0	0	0	0	0	0	0	0	0
1700123O12Rik	0	0	0	0	0	0	0	0	0	0	0	0	0	0	0	0	0	0
1700123O20Rik	802	891	857	543	682	624	541	530	583	600	508	566	343	356	334	612	865	709
1700123O21Rik	0	0	0	0	0	0	0	0	0	0	0	0	0	0	0	0	0	0
1700124L16Rik	1	0	4	2	1	2	2	9	3	0	1	3	8	11	2	4	0	0
1700125G02Rik	0	0	0	0	0	0	0	0	0	0	0	0	0	0	0	0	0	0
1700125G22Rik	0	0	1	0	0	0	0	0	2	1	0	0	2	0	0	0	0	0
1700125H03Rik	4	0	0	0	2	0	1	0	0	0	0	0	0	0	0	0	0	0
1700125H20Rik	25	161	144	0	3	2	1	1	0	0	6	1	0	0	0	0	0	1
1700126H18Rik	0	0	0	1	0	3	0	0	0	0	0	0	0	0	0	0	0	1
1700128A07Rik	0	0	0	0	0	0	0	0	0	0	0	0	0	0	0	0	0	0
1700128F08Rik	0	0	0	0	0	0	0	0	0	0	0	0	0	0	0	0	0	0
1700129C05Rik	0	0	0	0	0	0	0	0	0	0	0	0	0	0	0	0	0	0
1810006J02Rik	0	0	0	0	0	0	0	0	0	0	0	0	0	0	0	0	0	0
1810007C17Rik	0	0	0	0	0	0	0	0	0	0	0	0	0	0	0	0	0	0
1810007D17Rik	0	0	0	0	0	0	0	0	0	0	0	0	0	0	1	0	0	0
1810009A15Rik	1	2	2	2	5	0	3	3	0	2	0	1	0	3	0	2	0	0
1810009J06Rik	0	0	0	0	0	0	0	0	0	0	0	0	0	0	0	0	0	0
1810010H24Rik	66	166	187	1046	1905	1522	801	932	1191	29	43	51	138	163	98	21	38	50
1810012K16Rik	4	8	4	4	5	3	7	10	5	3	1	0	2	6	2	3	2	4
1810013L24Rik	1253	904	1049	1227	1176	1203	1344	1184	1230	1291	1603	1603	2056	1697	1892	797	1086	898
1810014B01Rik	38	30	26	30	31	26	46	40	49	35	13	9	10	7	3	35	42	48
1810018F18Rik	0	0	0	0	0	0	0	0	0	0	0	0	0	0	0	0	0	0
1810021B22Rik	40	25	18	35	41	37	47	51	55	38	36	29	53	43	29	40	52	85
1810024B03Rik	16	28	26	27	34	37	16	13	23	16	30	29	16	12	6	8	15	24
1810026B05Rik	257	185	223	489	442	402	377	340	376	462	446	351	571	499	496	363	366	428
1810030O07Rik	538	487	553	623	576	500	764	855	809	699	657	629	487	507	451	694	791	688
1810034E14Rik	19	13	10	31	34	20	39	14	29	15	9	6	4	18	9	10	21	11
1810037I17Rik	1434	1762	1851	2252	2413	2025	881	955	963	2769	3309	5372	1883	1763	1912	5151	8604	8771
1810041H14Rik	3	3	3	5	16	6	6	3	4	8	3	0	2	4	0	6	1	2
1810044D09Rik	44	46	32	70	49	49	30	34	38	57	70	70	25	31	34	41	57	59
1810046K07Rik	0	0	0	0	0	0	0	0	0	1	0	0	3	4	1	4	1	3
1810053B23Rik	0	0	0	0	0	0	1	0	0	0	0	0	0	0	0	2	0	0
1810055G02Rik	444	497	549	385	412	374	565	548	578	399	284	268	392	437	436	383	427	413
1810058I24Rik	509	565	449	669	766	804	392	360	425	586	727	705	396	389	350	434	431	556
1810062G17Rik	19	26	21	63	40	40	66	60	89	29	30	16	53	79	53	31	8	21
1810062O18Rik	6	9	10	19	19	17	11	10	18	13	14	5	5	5	8	1	2	8
1810063I02Rik	3	0	0	2	1	0	0	0	0	1	0	1	4	2	5	0	0	0
1810064F22Rik	194	301	314	32	41	29	237	269	242	2	1	1	127	134	131	31	13	14
1810065E05Rik	0	0	0	0	0	0	0	0	0	0	0	0	3	3	4	0	4	0
2010001A14Rik	52	54	61	69	55	68	65	40	58	59	69	73	21	15	5	31	69	62
2010003K11Rik	0	3	1	0	0	0	2	9	12	3	1	3	15	16	6	0	8	2
2010009K17Rik	7	1	0	0	0	0	0	0	1	1	2	0	0	3	0	1	0	0
2010010A06Rik	0	1	1	1	0	1	0	0	1	1	1	0	3	0	1	0	0	1
2010016I18Rik	34	10	13	95	70	116	62	76	81	21	16	5	195	236	181	65	46	29
2010106C02Rik	2	1	0	0	0	0	0	0	0	0	0	0	0	0	0	0	0	0
2010106E10Rik	0	0	0	0	0	0	0	0	0	0	0	0	0	0	0	0	0	0
2010109A12Rik	0	1	0	1	3	5	5	9	8	1	1	0	1	0	0	2	3	0
2010300C02Rik	99	163	175	980	960	1014	214	383	297	248	224	140	1193	1301	1094	68	46	385
2010308F09Rik	0	0	2	0	0	1	0	2	0	0	0	0	3	6	4	0	0	1
2010310C07Rik	0	1	0	0	2	0	2	0	1	4	0	4	3	6	11	3	1	1
2010315B03Rik	302	153	177	309	303	307	419	363	405	224	198	183	433	438	461	254	292	305
2200002D01Rik	340	854	828	592	774	770	455	560	545	789	1041	1173	1918	1942	1926	2214	3496	2198
2200002J24Rik	1	0	1	0	0	0	222	198	231	1	0	0	211	187	114	0	0	1
2210010C04Rik	1	6	4	0	0	0	0	0	0	0	1	0	0	0	0	0	0	0
2210016F16Rik	653	617	577	749	731	687	683	740	896	669	614	647	671	817	616	846	1070	841
2210016L21Rik	657	778	761	507	602	568	1035	922	993	619	495	503	947	1000	985	666	868	768
2210039B01Rik	10	4	12	8	8	3	14	7	18	2	2	2	123	155	151	25	18	42
2210406O10Rik	10	8	7	8	4	5	3	5	8	12	17	5	3	3	3	9	5	12
2210407C18Rik	0	0	0	0	0	0	2	2	0	9	9	10	3901	3735	8131	7	2	55
2210408F21Rik	151	142	105	110	115	129	172	163	136	83	73	44	82	85	49	192	250	144
2210408I21Rik	59	90	83	85	76	81	63	88	70	67	70	36	7	12	8	79	86	60
2210409E12Rik	0	0	0	0	0	0	0	0	0	0	0	0	0	0	0	0	0	0
2210414B05Rik	0	0	0	0	0	0	0	0	0	0	0	0	0	0	0	0	0	0
2210416O15Rik	522	477	426	185	146	145	745	643	779	716	483	375	174	137	100	30	12	25
2210417A02Rik	0	0	0	1	0	0	1	0	3	1	0	1	0	1	0	0	0	0
2210420H20Rik	0	0	0	0	0	0	0	0	0	0	0	0	0	0	0	0	0	0
2300002M23Rik	15	41	38	22	0	1	1	0	1	7531	14751	7939	14	14	37	22	18	10
2300003K06Rik	0	0	0	0	0	0	0	0	0	0	0	0	0	0	0	0	0	0
2300009A05Rik	23	9	17	19	15	16	15	16	12	7	7	12	19	19	15	136	186	183
2310001H17Rik	169	59	68	32	21	22	107	117	100	58	75	32	98	125	82	39	14	52
2310001K24Rik	1	0	1	9	5	6	6	3	1	1	3	4	2	3	6	0	0	0
2310002D06Rik	0	0	0	0	0	0	0	0	0	0	1	0	0	0	0	0	0	0
2310002F09Rik	0	0	5	4	9	4	6	14	1	112	114	90	1	12	2	1	3	2
2310002L09Rik	0	0	0	0	0	0	0	0	0	0	0	0	0	0	0	0	0	0
2310003N18Rik	0	6	2	0	0	0	0	0	0	9	15	30	1	1	0	3	0	0
2310005A03Rik	0	1	0	0	0	0	0	0	0	0	0	0	0	0	0	0	0	0
2310005E17Rik	0	0	0	0	0	0	0	0	0	0	3	2	0	0	0	0	0	0
2310008N11Rik	9	11	7	0	0	0	0	0	0	9	3	12	1	0	0	3	4	3
2310009A05Rik	32	27	24	37	42	46	30	38	25	32	26	37	30	28	22	145	198	199
2310009B15Rik	141	202	152	253	261	278	237	252	245	255	165	211	344	382	335	299	369	405
2310010J17Rik	23	7	6	31	30	39	20	11	24	9	17	13	9	21	9	11	33	21
2310011J03Rik	772	934	861	709	1029	937	643	618	578	607	503	512	318	385	338	552	701	618
2310015D24Rik	1	0	0	0	0	0	0	0	1	0	0	0	0	0	0	0	0	0
2310016D03Rik	0	0	0	0	0	0	0	0	0	0	0	0	0	0	0	0	0	0
2310020H05Rik	0	0	0	0	0	0	0	0	0	0	0	0	0	0	0	0	0	0
2310022A10Rik	324	343	330	259	354	285	297	323	321	485	529	573	282	315	161	468	457	406
2310022B05Rik	1791	735	744	1715	1441	1684	1210	1428	1494	1090	1169	1097	591	623	453	730	939	1097
2310030A07Rik	0	0	0	0	0	0	0	0	0	0	0	0	0	0	0	0	0	0
2310030G06Rik	287	449	394	388	398	456	490	455	471	156	218	267	268	258	248	267	244	210
2310033P09Rik	406	316	296	298	344	381	315	292	346	205	238	188	166	182	136	480	478	577
2310034C09Rik	0	7	4	0	0	0	0	0	0	1	0	7	0	0	0	0	0	0
2310034O05Rik	0	0	0	0	0	0	0	0	0	2	2	2	0	0	0	0	0	1
2310039H08Rik	321	401	289	274	340	354	202	294	304	265	266	253	363	253	507	193	327	308
2310039L15Rik	1	0	1	9	4	1	1	0	3	0	0	0	0	0	0	0	0	0
2310040G24Rik	6	13	17	15	27	14	37	63	45	0	0	1	5	1	0	0	3	2
2310043L19Rik	1	2	1	0	2	0	7	7	12	1	0	0	0	1	1	0	0	2
2310043O21Rik	0	0	0	0	2	2	0	0	0	0	0	0	3	5	2	0	0	0
2310050C09Rik	0	0	0	0	0	0	0	0	0	6	58	113	0	1	0	0	0	0
2310057J18Rik	0	0	0	0	0	0	0	0	0	0	0	0	0	0	0	0	0	0
2310057M21Rik	174	207	202	109	191	138	161	189	186	278	282	286	212	228	208	165	147	177
2310057N15Rik	0	0	0	0	0	0	0	0	0	0	0	0	0	0	0	0	0	0
2310061I04Rik	525	503	455	316	437	462	560	521	498	254	212	150	450	470	475	428	305	281
2310061N02Rik	0	0	0	0	0	0	0	0	0	0	0	0	0	0	0	0	0	0
2310065F04Rik	0	0	0	0	0	0	0	0	0	0	0	0	0	0	0	0	0	0
2310068J16Rik	4	5	6	5	1	19	3	4	2	1	0	1	2	1	0	2	3	4
2310069B03Rik	62	14	10	0	1	0	3	2	1	0	0	0	0	3	4	0	12	13
2310069G16Rik	0	0	0	0	0	0	0	0	0	0	0	0	0	0	0	0	0	0
2310079G19Rik	0	0	0	0	0	0	0	0	0	0	0	0	0	0	0	0	0	0
2410002F23Rik	2214	1823	1855	311	379	300	589	766	825	440	292	286	207	360	318	1241	848	886
2410003L11Rik	0	0	0	3	1	3	0	1	0	0	0	0	0	0	0	0	0	0
2410004B18Rik	280	353	357	330	430	340	372	321	366	336	303	337	289	291	255	346	431	397
2410004I01Rik	0	0	0	72	46	68	0	0	2	0	0	0	0	0	0	0	0	1
2410004P03Rik	1	0	0	5	9	29	19	28	21	1	1	1	3	2	0	0	0	0
2410006H16Rik	806	1051	987	860	999	1047	747	1010	1272	2008	2666	3948	3345	3208	3239	1571	1852	3441
2410012E07Rik	0	0	0	0	0	0	0	0	0	0	0	0	0	0	0	0	0	0
2410017I17Rik	0	0	0	28	27	20	0	0	0	0	0	0	0	0	0	0	0	1
2410018L13Rik	19	34	17	3	3	0	16	58	54	0	0	0	1	0	4	18	56	26
2410021H03Rik	1	0	0	0	0	0	0	0	0	2	1	0	0	0	0	0	0	0
2410124H12Rik	0	0	0	0	0	0	5	0	3	0	0	0	3	2	1	0	0	0
2410131K14Rik	664	511	609	501	577	518	532	512	553	364	338	433	360	301	280	401	388	373
2410137M14Rik	0	0	0	1	0	3	0	0	0	0	0	0	0	0	0	0	0	0
2410141K09Rik	0	0	0	0	0	0	0	0	0	0	0	0	0	0	0	0	0	0
2500002B13Rik	11	15	23	70	44	49	59	75	80	135	80	84	253	196	205	74	37	113
2500004C02Rik	20	26	29	39	54	51	32	42	29	8	4	3	3	6	4	24	28	20
2510002D24Rik	242	216	264	204	239	243	329	275	342	156	125	104	216	222	164	413	356	459
2510009E07Rik	233	56	60	407	462	387	150	101	110	139	100	102	61	55	54	24	108	94
2510039O18Rik	3365	3314	3115	2424	2608	2793	2658	2567	2968	2209	2140	1695	1891	1990	1791	2060	2214	2264
2610001J05Rik	571	336	379	974	1058	1132	411	407	417	686	886	1200	359	431	384	1102	968	1154
2610002M06Rik	308	410	412	231	330	269	659	542	577	294	263	230	660	727	584	366	536	492
2610005L07Rik	1094	864	847	1246	980	952	1191	1267	1249	1161	1269	1030	1213	1300	1298	1677	1483	1630
2610008E11Rik	366	156	137	180	210	217	274	292	276	154	174	128	119	121	87	283	266	240
2610016A17Rik	0	0	0	3	0	3	0	1	2	1	1	2	0	1	0	0	0	0
2610027K06Rik	4	3	0	3	14	4	3	5	1	10	6	2	0	0	1	37	48	33
2610028E06Rik	0	3	6	0	0	0	0	0	0	0	0	0	0	0	0	0	0	0
2610028H24Rik	2	0	1	268	262	371	3	2	1	0	1	1	1	0	1	0	1	1
2610035D17Rik	321	294	252	50	46	28	170	136	151	321	283	208	209	278	209	476	744	1046
2610035F20Rik	0	0	0	2	0	0	0	0	0	0	0	1	0	0	1	0	0	0
2610042L04Rik	0	0	0	0	0	0	0	0	0	0	0	0	0	0	0	6	3	0
2610044O15Rik8	195	173	151	186	178	177	156	150	149	209	162	172	71	83	51	125	128	129
2610203C22Rik	4	7	9	1	2	1	21	13	15	7	6	12	13	10	0	3	0	3
2610206C17Rik	1	0	0	2	7	1	1	0	1	2	1	0	1	0	0	0	2	4
2610301B20Rik	199	162	148	401	382	428	276	302	312	260	239	206	207	230	156	274	248	313
2610306M01Rik	38	34	28	69	83	68	96	67	73	43	48	57	27	28	23	40	58	51
2610316D01Rik	1	0	0	0	1	0	0	0	0	0	0	0	4	0	0	0	0	0
2610318N02Rik	13	17	8	6	17	1	26	32	37	5	0	1	39	31	14	5	10	1
2610507B11Rik	7792	7141	6917	6000	6339	6162	6120	5901	5953	5374	4560	3973	7401	8126	8034	8384	7401	7362
2610528A11Rik	0	1	1	5	1	0	0	1	0	1070	616	1189	6	5	5	9	63	2028
2610528J11Rik	1455	1178	1104	509	568	586	410	387	421	734	1016	1074	786	860	983	727	847	793
2700038G22Rik	22	79	48	19	16	18	15	19	18	30	12	8	5	11	6	85	35	28
2700046A07Rik	0	0	0	0	0	0	0	0	0	0	0	0	0	0	0	0	0	0
2700046G09Rik	32	26	24	40	33	42	47	48	44	37	36	27	16	18	16	80	106	106
2700049A03Rik	150	215	158	210	253	189	352	325	384	519	323	257	398	445	270	496	392	486
2700062C07Rik	113	114	121	112	129	118	107	143	166	144	117	101	82	85	38	288	244	182
2700081O15Rik	899	182	209	221	428	212	634	693	671	212	67	29	48	78	29	620	413	486
2700089I24Rik	1	0	1	0	0	0	0	0	0	0	0	0	0	0	0	0	0	0
2700097O09Rik	167	273	271	231	156	141	310	269	271	347	281	223	487	540	435	189	205	217
2700099C18Rik	31	50	36	20	45	26	43	48	57	110	51	22	130	118	45	81	72	53
2810001G20Rik	115	81	98	69	103	107	21	23	32	21	11	23	16	25	16	43	59	34
2810004N23Rik	661	713	791	636	727	657	724	742	765	693	664	680	257	424	252	777	764	700
2810006K23Rik	118	96	120	97	78	101	175	167	181	162	166	187	115	129	79	159	180	159
2810013P06Rik	185	94	103	339	265	257	184	160	181	146	178	140	81	100	93	200	181	165
2810021J22Rik	208	211	221	149	171	177	139	158	103	114	41	43	84	88	70	149	161	118
2810025M15Rik	103	145	171	109	123	113	139	165	175	297	193	143	138	145	82	236	306	310
2810029C07Rik	9	14	39	27	13	40	40	43	36	116	103	81	5	8	6	74	62	53
2810032G03Rik	7	4	0	27	40	31	3	4	0	56	30	37	0	0	0	6	4	10
2810047C21Rik1	54	29	39	48	22	23	47	95	77	85	62	31	30	28	28	53	78	131
2810049E08Rik	0	0	0	0	0	0	0	0	0	0	0	0	0	0	0	0	0	0
2810403D21Rik	55	26	41	62	45	49	40	48	57	35	15	21	30	29	22	50	38	24
2810404M03Rik	0	0	0	0	0	0	0	0	0	0	0	0	0	0	0	0	0	0
2810408A11Rik	28	27	23	32	29	29	94	109	127	98	95	69	112	102	97	32	48	116
2810408I11Rik	12	11	23	1	8	3	6	11	6	22	12	18	23	32	16	86	41	52
2810442N19Rik	3	0	0	11	15	6	9	4	7	0	0	0	3	5	0	2	0	0
2810454H06Rik	5	5	3	23	13	6	10	22	21	18	17	3	5	9	5	30	6	24
2810459M11Rik	1352	2172	2032	13	36	13	1195	969	1038	1	2	2	387	494	431	0	20	8
2810471M01Rik	0	0	0	0	0	0	0	0	2	0	0	0	0	0	0	0	0	0
2900005J15Rik	48	45	33	48	49	57	57	49	42	34	31	16	81	85	99	15	13	10
2900009J06Rik	1	0	0	4	2	0	0	0	0	2	1	5	0	0	0	1	0	0
2900026A02Rik	2295	1556	1475	814	771	999	7464	6458	7421	2440	2282	1620	1859	1921	1604	1546	1444	1449
2900052N01Rik	0	0	0	0	0	0	0	0	0	0	0	0	0	0	0	0	0	0
2900060B14Rik	0	0	0	0	2	0	0	0	0	0	0	0	0	0	0	0	0	0
2900076A07Rik	103	78	79	107	87	73	110	116	122	28	12	13	60	77	74	86	41	66
2900079G21Rik	0	0	0	0	2	0	0	0	0	0	0	0	0	0	0	0	0	0
2900092C05Rik	0	0	0	0	1	0	0	0	0	0	0	0	0	0	0	0	0	0
2900097C17Rik	5038	4436	4346	4847	5129	5109	3927	4052	4095	5142	5275	4839	4343	4399	4540	4811	4736	4837
3010001F23Rik	1	1	2	0	1	0	1	2	2	0	0	0	0	0	0	0	2	0
3100003L05Rik	0	0	0	0	0	0	0	0	0	0	0	0	0	0	0	0	0	0
3110009E18Rik	9	11	29	18	21	9	13	16	23	42	56	64	30	17	21	21	14	20
3110009F21Rik	0	0	0	0	0	0	0	0	0	0	0	0	0	0	0	0	0	0
3110039M20Rik	0	0	0	0	0	0	0	0	0	0	0	0	0	0	0	0	0	0
3110040N11Rik	306	335	299	303	326	294	348	293	406	559	754	1169	609	546	595	478	628	527
3110045C21Rik	27	32	53	38	30	40	26	20	21	55	36	44	14	19	9	43	36	35
3110056K07Rik	69	43	56	88	97	68	59	62	60	33	41	27	72	54	70	80	78	39
3110070M22Rik	7	4	3	9	3	10	15	18	13	4	1	0	0	2	0	8	26	14
3110082I17Rik	152	325	297	79	137	115	173	233	213	336	339	450	324	355	284	247	337	351
3110082J24Rik	1	0	0	0	4	0	0	0	0	0	0	0	0	0	0	0	0	0
3110099E03Rik	0	0	0	0	0	0	0	0	0	2	0	0	0	0	0	2	0	0
3200001D21Rik	0	0	0	0	1	0	0	1	0	0	0	0	0	0	0	5	4	1
3300002I08Rik	47	21	55	45	46	45	31	42	49	38	25	27	24	21	24	21	27	41
3300002P13Rik	1	3	8	0	0	0	0	0	0	0	0	2	0	0	0	0	3	1
3300005D01Rik	15	8	12	3	6	0	1	9	2	44	39	62	1	0	0	9	0	2
3425401B19Rik	0	1	0	0	0	1	0	0	0	0	0	0	0	0	0	0	0	2
3632454L22Rik	3	1	4	7	0	3	4	2	3	1	0	0	3	6	2	0	0	1
3830403N18Rik	1	3	6	1	2	0	0	0	3	0	0	5	0	0	0	0	25	0
3830406C13Rik	186	180	205	291	323	336	335	274	286	239	322	232	99	125	120	384	502	381
3830408C21Rik	4	5	0	0	3	4	3	2	3	2	2	3	3	1	0	5	15	23
3830417A13Rik	0	0	0	0	0	0	1	0	1	0	0	0	0	0	0	0	0	0
3830432H09Rik	0	0	0	0	0	0	3	7	16	0	3	0	3	0	0	0	0	3
3930402G23Rik	1	3	0	3	3	5	12	11	21	0	1	1	30	56	12	0	3	1
4430402I18Rik	6	9	12	13	4	11	13	14	19	12	7	6	6	5	4	8	2	0
4631405J19Rik	0	0	0	2	4	2	5	0	5	2	0	0	2	0	0	0	6	5
4632404H12Rik	154	81	96	198	201	174	242	219	241	140	155	144	101	149	112	178	62	87
4632427E13Rik	86	53	64	116	79	105	130	132	116	58	113	53	48	53	55	30	17	29
4632428C04Rik	4	7	18	131	100	127	15	24	15	16	10	7	44	35	32	8	4	22
4732471J01Rik	7	1	8	36	36	30	27	32	26	9	21	7	67	54	30	2	6	8
4732490B19Rik	54	25	24	1	0	1	49	40	70	12	5	4	23	12	6	5	27	28
4732491K20Rik	30	27	22	24	21	21	52	68	40	17	15	6	26	34	11	28	25	11
4833411C07Rik	1	0	0	0	0	0	2	1	0	0	0	0	0	0	0	0	0	0
4833412C05Rik	0	0	0	0	0	0	2	3	7	1	2	2	0	0	0	0	0	0
4833417C18Rik	0	2	4	2	1	0	1	4	11	6	2	1	2	4	0	20	1	18
4833418N02Rik	49	49	52	118	86	120	72	58	73	73	83	50	41	20	34	33	42	45
4833420G17Rik	555	442	474	797	608	633	683	793	738	484	442	399	757	763	679	835	523	719
4833422C13Rik	9	0	2	3	3	1	5	2	0	7	9	8	0	1	2	4	0	1
4833422M21Rik	0	0	0	0	0	1	2	6	4	0	2	0	0	0	0	0	0	0
4833427F10Rik	129	24	30	7	6	9	4	8	5	15	15	13	21	15	0	24	7	24
4833427G06Rik	0	0	0	1	7	6	2	0	1	11	6	5	0	0	0	79	47	39
4833428L15Rik	0	0	0	1	0	0	13	3	3	0	0	0	7	6	4	0	0	0
4833439L19Rik	3176	2798	2608	2995	2825	3042	2188	2021	2021	1876	2153	2264	2599	2424	2898	1637	2088	1816
4921504A21Rik	1	0	0	0	1	0	0	0	0	0	0	0	0	0	0	0	0	0
4921504E06Rik	1	0	0	0	0	0	0	0	0	0	0	0	0	0	0	0	0	0
4921507P07Rik	25	37	27	21	23	27	43	80	79	14	4	8	91	91	103	5	24	7
4921508D12Rik	0	0	0	0	0	0	0	0	0	0	0	0	0	0	0	0	0	0
4921509C19Rik	0	0	0	0	0	0	0	0	0	0	0	0	0	0	0	0	0	0
4921511C10Rik	1	0	0	0	0	0	0	0	1	0	0	0	0	0	0	2	0	1
4921511C20Rik	0	0	0	0	0	0	0	0	0	0	0	0	0	0	0	0	0	0
4921511I17Rik	0	0	0	0	0	2	0	0	0	0	0	0	0	0	0	0	1	1
4921513I03Rik	0	0	0	1	0	0	1	0	1	0	0	0	5	0	1	0	0	0
4921515E04Rik	0	0	0	0	0	0	0	0	0	0	0	0	0	0	0	0	0	0
4921517D22Rik	0	0	0	0	0	0	0	0	0	0	0	0	0	0	0	0	0	0
4921518K17Rik	0	0	0	0	0	1	1	0	1	0	0	0	6	3	2	0	7	0
4921524J17Rik	179	140	167	227	223	229	244	234	226	370	343	446	192	238	215	346	328	354
4921524L21Rik	0	0	0	0	0	0	0	0	0	0	0	0	0	0	0	0	0	0
4921525O09Rik	1	1	0	0	0	0	0	2	1	0	1	0	3	4	1	0	0	0
4921531C22Rik	41	37	39	76	83	90	44	61	37	42	49	57	24	25	15	22	52	56
4921534H16Rik	0	0	0	0	0	0	0	0	0	0	0	0	0	0	0	0	0	0
4921536K21Rik	3	11	13	16	10	3	26	27	35	13	29	18	28	29	22	24	16	17
4921539E11Rik	0	2	0	0	0	0	0	0	0	0	0	0	1	0	0	0	0	0
4922502N22Rik	0	0	0	0	0	0	0	0	0	0	0	0	0	0	0	0	0	0
4930401C15Rik	0	0	0	0	0	0	0	0	0	0	0	0	0	0	0	0	0	0
4930401O10Rik	0	0	0	0	0	0	0	0	0	0	0	0	0	0	0	0	0	0
4930401O12Rik	0	0	0	0	0	0	0	0	0	0	0	0	0	0	0	0	0	0
4930402F06Rik	0	0	0	0	0	0	0	0	0	1	0	0	0	0	0	0	0	0
4930402F11Rik	0	0	0	0	0	0	0	0	0	0	0	0	0	0	0	0	0	0
4930402H24Rik	998	386	457	470	560	497	2119	1558	1839	362	312	271	408	369	215	1709	1944	1456
4930402K13Rik	0	0	0	0	0	0	0	0	0	0	0	0	0	0	0	0	0	0
4930404H11Rik	0	0	0	0	1	0	0	0	0	0	0	0	0	0	0	0	0	0
4930404I05Rik	8	14	8	7	4	13	11	16	20	10	10	7	46	29	54	35	10	3
4930404N11Rik	4	4	1	6	15	10	3	7	1	1	2	2	10	17	11	105	89	114
4930405A21Rik	2	3	1	17	7	5	7	9	7	3	4	3	9	7	3	22	23	2
4930405D11Rik	0	0	0	0	0	0	0	0	0	0	0	0	0	0	0	0	0	0
4930405J17Rik	0	0	0	1	0	2	0	0	0	0	1	1	1	0	2	1	0	0
4930405L22Rik	0	0	0	0	0	0	0	0	0	0	0	0	0	0	0	0	0	0
4930405O22Rik	1	0	0	0	0	1	0	0	0	0	1	1	0	0	1	0	0	0
4930406D18Rik	0	0	0	0	0	0	0	0	0	0	0	0	0	0	0	0	0	0
4930407G08Rik	0	0	0	0	0	0	0	0	0	0	0	0	0	0	0	0	0	0
4930407I10Rik	0	0	2	0	0	0	0	1	0	0	0	0	1	0	0	0	0	0
4930407I19Rik	0	0	0	0	0	0	0	0	0	0	0	0	0	0	0	0	0	0
4930412B13Rik	0	0	0	0	0	3	0	0	0	0	0	0	0	0	0	0	1	0
4930413E15Rik	0	0	0	0	0	0	0	0	0	0	0	0	0	0	0	0	0	0
4930415L06Rik	0	0	0	0	0	0	0	0	0	0	0	0	0	0	0	0	0	0
4930415O20Rik	21	4	2	3	0	2	54	41	46	2	0	0	115	106	81	0	0	1
4930417O13Rik	0	0	0	0	0	0	0	0	2	0	2	0	1	2	1	0	0	0
4930417O22Rik	0	0	0	0	0	0	0	0	0	0	0	0	0	0	0	0	0	0
4930419G24Rik	0	0	0	0	0	0	0	0	0	0	0	0	0	0	0	0	0	0
4930423M02Rik	0	0	0	0	0	0	0	0	0	0	0	0	0	0	0	0	0	0
4930425K10Rik	0	0	0	0	0	0	0	0	0	0	0	0	0	0	0	0	0	0
4930425L21Rik	3	0	0	0	0	0	0	0	0	0	0	0	0	0	0	0	0	0
4930425O10Rik	0	0	0	0	0	0	0	0	0	0	0	4	0	0	0	2	0	0
4930426D05Rik	0	0	0	0	0	0	0	11	1	0	0	0	0	0	0	0	0	1
4930426L09Rik	5	0	0	6	0	4	2	0	9	0	4	0	0	0	0	5	9	4
4930428D20Rik	0	0	0	0	0	0	0	0	0	0	0	0	0	0	0	0	0	0
4930428E07Rik	0	0	0	0	0	0	0	0	0	0	0	0	0	0	0	0	0	0
4930428O21Rik	0	0	0	0	0	0	0	0	0	0	0	0	0	0	0	0	0	0
4930429D17Rik	0	0	2	0	0	0	1	1	0	0	2	0	0	0	0	0	0	0
4930429F24Rik	0	0	1	19	41	29	0	0	0	0	1	2	0	0	0	0	2	3
4930430F08Rik	54	65	54	42	73	57	105	116	113	218	177	246	59	73	26	180	155	179
4930431F12Rik	0	0	0	0	0	0	0	0	0	0	0	0	0	0	0	1	3	0
4930431P03Rik	0	5	6	0	1	0	0	0	0	0	0	0	0	0	0	0	0	0
4930432K21Rik	19	6	10	1	3	0	9	26	22	3	7	4	6	4	2	1	9	2
4930432M17Rik	0	1	0	0	0	0	0	0	0	0	0	0	0	0	0	0	0	0
4930433B08Rik	0	0	0	0	0	0	0	0	0	0	0	0	0	0	0	0	0	0
4930433I11Rik	0	0	0	0	0	0	0	0	0	0	0	0	0	0	0	0	0	0
4930433N12Rik	0	3	5	0	0	0	1	1	2	0	0	0	0	2	2	0	0	0
4930438E09Rik	0	0	0	0	0	0	0	0	0	0	0	0	0	0	0	0	0	0
4930440C22Rik	0	0	0	0	0	0	0	0	0	0	0	0	0	0	0	0	0	0
4930440I19Rik	0	0	0	0	0	1	0	0	0	0	0	0	12	6	8	0	0	0
4930441H08Rik	0	0	0	0	0	0	0	0	0	0	0	0	0	0	0	0	0	0
4930441J16Rik	0	0	0	0	0	0	0	0	0	0	0	0	0	0	0	0	0	0
4930442J19Rik	0	0	0	0	0	0	0	0	0	0	0	0	0	0	0	0	0	0
4930442L01Rik	0	0	0	0	0	0	0	0	1	0	0	0	0	0	0	0	0	0
4930443O20Rik	2	0	0	10	7	2	2	6	3	5	1	1	7	8	3	5	0	2
4930444G20Rik	0	0	0	0	0	0	0	0	0	0	0	0	0	0	0	0	0	0
4930444M15Rik	0	0	0	1	0	0	0	1	0	0	0	0	0	0	0	0	0	0
4930444P10Rik	0	0	0	0	0	3	0	0	0	0	0	0	0	0	0	0	0	0
4930445N18Rik	1	1	1	2	5	3	2	2	2	0	1	0	0	0	0	1	0	4
4930447A16Rik	1	0	0	0	0	0	0	0	0	0	0	0	0	0	0	0	0	0
4930447C04Rik	2	1	0	0	0	0	0	0	0	0	0	0	0	0	0	0	0	0
4930447F24Rik	3	6	3	1	0	0	1	3	0	19	10	15	348	371	284	0	3	26
4930447K03Rik	0	1	1	0	0	0	0	3	2	2	1	0	0	0	0	0	0	0
4930447N08Rik	0	0	0	0	1	0	0	1	2	0	0	0	0	0	0	1	0	0
4930448C13Rik	0	0	0	0	0	0	0	0	0	0	0	0	0	0	0	0	0	0
4930448F12Rik	0	0	0	0	0	0	0	0	0	0	0	0	0	0	0	0	0	0
4930448H16Rik	0	0	0	0	0	0	2	1	0	0	0	0	0	0	0	0	0	0
4930448I06Rik	0	0	0	0	0	0	0	0	0	0	0	0	0	0	0	0	0	0
4930448I18Rik	0	0	0	0	0	1	0	0	1	0	0	0	0	0	0	0	0	0
4930448K20Rik	0	0	0	0	0	0	0	0	0	0	0	0	0	0	0	0	0	0
4930449E01Rik	0	0	0	0	0	0	0	0	0	0	0	0	0	0	0	0	0	0
4930449I24Rik	0	0	0	0	0	0	0	0	0	0	0	0	0	0	0	0	0	0
4930451G09Rik	9	13	8	11	17	28	27	27	23	12	12	7	5	7	4	29	33	37
4930451I11Rik	0	0	0	0	0	0	0	0	0	0	0	0	0	0	0	0	0	0
4930452B06Rik	13	36	41	12	16	9	51	66	39	71	40	33	341	328	315	175	227	257
4930452N14Rik	0	0	0	0	0	0	0	0	0	0	0	0	0	0	0	0	0	0
4930453H23Rik	0	0	0	0	0	0	0	0	0	0	0	0	0	0	0	0	0	0
4930453L07Rik	0	0	0	0	0	0	0	0	0	0	0	0	0	0	0	0	0	0
4930453N24Rik	433	439	423	680	694	682	456	382	416	600	507	527	207	247	164	492	559	456
4930455B14Rik	0	0	0	0	0	0	0	0	0	0	0	1	0	0	0	0	0	0
4930455C13Rik	3	8	7	0	3	1	2	2	7	2	4	7	14	10	15	3	2	3
4930455D15Rik	0	0	0	0	2	0	0	0	0	0	0	1	0	0	0	0	1	0
4930455G09Rik	3	4	2	2	9	5	4	6	7	14	8	4	8	10	18	10	54	40
4930455H04Rik	0	0	0	0	0	0	0	0	0	0	0	0	0	0	0	1	0	0
4930456L15Rik	0	0	0	0	2	0	1	0	0	0	0	0	1	0	0	0	0	0
4930459C07Rik	2	0	1	1	0	0	0	0	0	1	0	0	1	0	0	7	7	6
4930459L07Rik	0	0	0	0	0	0	0	0	0	0	0	0	0	0	0	0	0	0
4930461G14Rik	41	262	237	3	1	0	54	135	109	18	4	17	296	287	139	5	0	1
4930463O16Rik	4	0	0	0	1	0	0	0	1	0	0	0	0	0	0	0	0	0
4930465K10Rik	0	0	0	0	0	0	0	2	0	1	0	0	0	0	0	4	0	0
4930465M20Rik	0	0	0	0	0	0	0	0	0	1	0	0	0	0	0	0	0	0
4930467E23Rik	6	3	0	9	9	6	4	4	3	3	0	0	6	5	8	1	0	0
4930467K11Rik	0	0	0	0	0	0	0	0	0	0	0	0	0	0	3	0	0	0
4930470O06Rik	0	0	0	0	0	0	0	0	0	0	0	0	0	0	0	0	0	0
4930470P17Rik	0	0	0	0	0	0	0	0	0	0	0	0	0	0	0	0	0	0
4930471C04Rik	0	0	0	0	0	0	0	0	0	0	0	0	0	0	0	0	0	0
4930471M09Rik	1	1	0	2	1	0	3	1	0	0	0	0	0	0	0	2	1	1
4930473A02Rik	22	2	7	9	8	2	13	6	8	8	3	4	20	11	8	15	10	5
4930473O22Rik	0	0	0	0	0	0	0	0	0	0	0	0	0	0	0	0	0	0
4930474N05Rik	0	0	0	0	0	0	0	0	0	0	0	0	0	0	0	0	0	0
4930474N09Rik	0	0	0	1	0	0	0	0	0	0	0	0	0	0	0	0	0	0
4930477N07Rik	0	0	0	0	1	0	0	0	0	0	0	0	0	0	0	0	0	0
4930478P22Rik	0	0	0	0	0	0	0	0	0	0	0	0	0	0	0	0	0	0
4930479D17Rik	1	0	0	2	3	2	0	1	0	0	1	0	0	0	0	0	0	0
4930480E11Rik	0	0	0	0	0	0	0	0	0	0	0	0	0	0	0	0	0	0
4930480K15Rik	0	0	0	0	0	0	0	0	0	0	0	0	0	0	0	0	0	0
4930480K23Rik	15	10	12	12	14	11	52	39	50	22	29	18	22	20	18	31	17	25
4930480M12Rik	0	0	0	0	0	0	0	0	0	0	0	0	0	0	0	0	0	0
4930481A15Rik	36	22	32	20	27	19	19	20	26	23	17	13	24	11	7	35	31	40
4930483J18Rik	1	0	0	0	0	0	0	3	1	1	0	0	0	0	0	0	0	3
4930483K19Rik	7	6	5	4	9	8	11	10	10	4	7	1	15	10	10	6	0	3
4930483O08Rik	0	0	0	4	5	1	2	0	0	0	0	0	2	4	1	3	0	0
4930484H19Rik	0	0	0	0	0	0	0	0	0	0	0	0	0	0	0	0	0	0
4930486F22Rik	0	0	0	0	0	0	1	0	1	0	0	0	0	0	0	0	1	0
4930486I03Rik	0	0	0	0	0	0	0	0	1	0	0	0	0	0	0	0	0	0
4930486L24Rik	6	2	1	0	1	0	0	0	2	0	0	0	0	0	0	0	0	0
4930487D11Rik	0	0	0	0	0	0	0	0	0	0	1	0	0	0	0	0	0	0
4930488B22Rik	0	0	0	0	0	0	0	0	0	0	0	0	0	0	0	0	0	0
4930500F04Rik	0	0	0	0	0	0	0	0	0	0	0	0	0	0	0	0	0	0
4930500L23Rik	0	0	0	0	0	0	0	0	0	0	0	1	1	0	1	0	0	0
4930502A04Rik	0	0	0	2	5	1	0	0	0	0	0	0	0	0	0	0	0	0
4930502E09Rik	1	1	2	1	0	1	1	0	0	0	2	0	0	1	0	0	3	0
4930502E18Rik	0	0	1	0	0	0	0	0	0	0	0	0	0	0	0	0	0	0
4930503B20Rik	6	3	2	0	0	0	2	3	2	0	0	3	5	3	2	0	1	3
4930503E14Rik	0	0	0	0	0	0	0	0	0	0	0	0	0	0	0	0	0	0
4930503E24Rik	0	0	0	3	3	0	2	0	2	0	3	2	4	1	1	0	0	0
4930503L19Rik	105	59	59	18	62	26	87	68	80	26	18	9	83	105	21	93	61	61
4930503O07Rik	0	0	0	0	0	0	0	0	0	0	0	0	0	0	0	0	0	0
4930505A04Rik	2	1	1	3	5	6	7	0	3	0	0	0	0	0	0	0	1	0
4930505G20Rik	0	0	0	0	0	0	0	0	0	0	0	0	0	0	0	0	0	0
4930505K13Rik	0	0	0	0	0	0	0	0	0	0	0	0	0	0	0	0	0	0
4930505K14Rik	0	0	0	0	0	0	0	0	2	0	1	1	0	0	0	0	0	0
4930506C21Rik	6	2	5	13	16	7	13	8	10	2	3	4	4	18	7	8	3	5
4930507D05Rik	2	1	1	3	5	4	1	0	2	0	0	1	0	0	0	0	0	1
4930507D10Rik	0	0	0	0	0	0	0	0	0	1	0	0	3	0	0	0	0	0
4930509E16Rik	0	4	1	0	0	3	0	3	4	0	1	0	0	3	2	2	2	1
4930509J09Rik	0	0	0	0	0	0	0	0	0	0	0	0	0	0	0	0	0	0
4930509K18Rik	0	0	0	0	0	0	0	0	0	0	0	0	0	0	0	0	0	0
4930511A02Rik	0	0	0	0	0	0	0	0	0	2	0	2	0	0	0	0	0	0
4930511E03Rik	0	1	1	0	0	0	0	1	0	1	0	0	0	0	0	0	0	0
4930511M06Rik	5	2	0	0	4	1	0	1	3	1	0	2	26	15	10	1	0	1
4930512J16Rik	0	0	0	0	0	0	0	0	0	0	0	0	0	0	0	0	0	0
4930512M02Rik	0	0	0	0	0	0	0	0	0	0	0	0	0	0	0	0	0	0
4930513D17Rik	0	0	3	0	0	0	0	0	0	0	0	0	0	0	0	0	2	2
4930513N10Rik	23	29	8	51	21	28	32	47	35	35	31	29	33	23	18	30	36	25
4930513O06Rik	0	0	0	0	0	0	3	1	1	0	0	0	0	0	0	0	0	0
4930515B02Rik	0	0	0	0	0	1	0	0	0	0	0	0	0	0	0	0	0	0
4930515G01Rik	17	12	23	15	8	14	9	5	12	24	10	11	9	8	3	32	45	70
4930515L19Rik	0	0	0	0	0	0	0	0	0	0	0	0	0	0	0	0	0	0
4930517E11Rik	0	0	0	0	0	0	0	0	0	0	0	0	0	0	0	0	0	0
4930518J21Rik	0	0	0	0	0	0	0	0	0	0	0	0	0	0	0	0	0	0
4930518P08Rik	0	0	0	0	0	0	0	0	0	0	0	0	0	0	0	0	0	0
4930519D14Rik	0	0	0	0	0	0	0	0	0	0	0	0	0	0	0	0	0	0
4930519F16Rik	0	0	2	0	0	0	0	0	0	0	0	0	0	0	0	1	0	0
4930519F24Rik	0	0	0	0	0	0	0	0	0	0	0	0	0	0	0	0	0	0
4930519G04Rik	0	0	0	0	0	0	1	1	0	0	0	0	0	0	0	0	2	0
4930519H02Rik	0	0	0	0	0	0	0	0	0	0	0	0	0	0	0	0	0	0
4930520O04Rik	5	9	2	9	5	11	15	11	14	10	13	3	8	23	13	18	2	15
4930520P13Rik	0	0	0	0	0	0	0	0	0	0	0	0	0	0	0	0	0	0
4930521E06Rik	2	0	0	0	0	0	0	0	0	0	0	0	0	0	0	0	0	0
4930522H14Rik	0	0	0	0	0	0	0	0	0	0	0	0	0	0	0	0	0	1
4930522O17Rik	0	0	0	0	0	0	0	0	0	0	0	0	0	0	0	0	0	0
4930523C07Rik	644	303	317	357	294	394	179	196	135	402	270	180	242	375	344	164	166	385
4930524B15Rik	0	0	0	0	0	0	0	0	0	0	0	0	0	0	0	0	0	0
4930524B17Rik	0	0	0	0	0	0	0	0	0	0	0	0	0	0	0	0	0	0
4930524O08Rik	0	0	0	0	0	0	0	0	0	0	0	0	0	0	0	0	0	0
4930525C09Rik	0	0	0	0	0	0	0	0	0	0	0	0	0	0	0	0	0	0
4930525G20Rik	7	12	11	25	17	26	4	14	11	7	5	4	1	2	8	6	5	10
4930526L06Rik	0	0	0	0	0	0	0	0	0	0	0	0	0	0	0	0	0	0
4930528D03Rik	0	0	0	0	0	0	2	0	0	0	0	0	0	0	0	0	0	0
4930528G23Rik	0	0	0	0	0	0	0	0	0	1	0	0	0	0	0	0	0	0
4930528H21Rik	0	0	0	0	0	0	0	0	0	0	0	0	0	0	0	0	0	0
4930528P14Rik	0	0	0	0	0	0	0	0	0	0	0	0	0	0	0	0	0	0
4930529C04Rik	2	1	0	0	1	0	0	0	0	3	0	0	0	1	0	0	0	0
4930532I03Rik	0	0	0	0	0	0	0	0	0	0	0	0	0	0	0	0	0	0
4930532M18Rik	0	0	0	0	0	0	0	0	0	0	0	0	0	0	0	0	0	0
4930533B01Rik	4	0	2	1	0	0	4	0	0	0	0	0	2	3	2	7	1	1
4930533N22Rik	0	0	0	0	0	0	0	0	0	0	0	0	0	0	0	0	0	0
4930533P14Rik	0	0	0	0	0	0	0	0	0	0	0	0	0	0	0	0	0	0
4930539C22Rik	0	0	0	0	0	0	0	0	0	0	0	0	0	0	0	0	0	0
4930539E08Rik	41	40	16	2	4	0	2	1	0	4	1	3	14	24	21	0	0	1
4930539J05Rik	11	4	5	15	16	11	15	12	15	5	9	7	4	1	8	21	12	17
4930539M17Rik	0	0	0	0	0	0	0	0	0	0	0	0	0	0	0	0	0	0
4930540M03Rik	0	0	0	0	0	0	0	0	0	0	0	0	0	0	0	0	0	0
4930543E12Rik	1	0	0	0	0	0	0	0	0	1	0	0	0	0	0	0	0	6
4930543N07Rik	0	0	0	0	0	0	0	0	0	0	0	0	0	0	0	0	0	0
4930544D05Rik	0	0	0	0	0	0	0	0	1	0	0	0	1	1	0	0	2	1
4930544G11Rik	0	0	0	0	0	0	0	0	0	0	0	0	0	0	0	0	0	0
4930544M13Rik	3	2	0	0	0	0	0	0	0	0	1	5	0	0	0	0	0	0
4930545H06Rik	0	0	0	0	0	0	0	0	0	0	0	0	0	0	0	0	0	0
4930545L23Rik	0	0	0	1	0	0	0	0	0	0	0	0	0	0	0	0	0	0
4930546C10Rik	0	0	0	0	0	0	0	0	0	0	0	0	0	0	0	0	0	0
4930546K05Rik	0	0	0	2	0	0	0	0	0	23	14	15	65	78	46	127	84	72
4930547E08Rik	0	0	0	0	2	0	1	0	3	0	0	0	1	0	0	0	2	0
4930548G14Rik	0	0	0	0	0	0	0	0	0	0	0	0	0	0	0	0	0	0
4930548H24Rik	0	0	2	0	0	0	0	0	0	0	0	0	1	0	0	1	0	1
4930548K13Rik	0	0	0	0	0	0	0	0	0	0	0	0	0	0	0	0	0	0
4930549C15Rik	0	0	0	0	0	0	0	0	0	0	0	0	0	0	0	0	0	0
4930550C14Rik	4	13	5	22	28	29	28	36	21	1	0	2	33	65	14	1	11	2
4930550C17Rik	0	0	0	0	0	0	0	0	0	0	0	0	0	0	0	0	0	0
4930550L24Rik	0	0	0	0	0	0	0	0	0	0	0	0	0	0	0	0	0	0
4930552N02Rik	0	0	0	0	0	0	0	0	0	0	0	0	0	0	0	0	0	0
4930552P12Rik	8	2	0	0	1	3	5	13	3	0	0	1	2	5	1	2	0	0
4930554C24Rik	0	0	0	0	0	0	0	0	0	0	0	0	0	0	0	0	0	0
4930554G24Rik	0	0	0	0	0	0	0	0	0	0	0	0	0	0	0	0	0	0
4930554H23Rik	0	0	0	0	0	0	0	0	0	0	0	0	0	0	0	0	0	0
4930555B11Rik	0	0	0	0	0	0	0	1	0	0	0	0	0	0	0	0	0	0
4930555B12Rik	0	0	0	0	0	0	0	0	0	0	0	0	0	0	0	0	0	0
4930555G01Rik	0	0	0	0	0	0	0	0	0	0	0	0	0	0	0	0	0	0
4930555G21Rik	0	0	0	0	0	0	0	0	0	0	0	0	0	0	0	0	0	0
4930556M19Rik	16	4	10	567	437	528	50	49	58	16	5	4	35	44	18	25	70	69
4930556N09Rik	0	0	0	0	0	0	0	0	0	0	0	0	0	0	0	0	0	0
4930556N13Rik	3	1	1	7	7	1	7	8	3	5	2	2	17	5	16	1	0	2
4930557F10Rik	0	0	0	0	0	0	0	0	0	0	0	0	0	0	0	0	0	0
4930557J02Rik	0	0	0	0	0	0	0	0	0	0	0	0	1	0	0	0	0	0
4930557K07Rik	20	10	23	19	12	24	23	29	13	7	9	13	13	7	14	25	12	18
4930558C23Rik	0	0	0	0	0	0	0	0	0	0	0	0	0	0	0	0	0	0
4930558F17Rik	0	0	0	0	0	0	0	0	0	0	0	0	0	0	0	0	0	0
4930558G05Rik	0	0	0	0	0	0	0	0	0	0	0	0	0	0	0	0	0	0
4930558J18Rik	3	6	13	2	7	1	5	10	7	19	26	11	32	29	9	30	16	12
4930558K02Rik	1	0	0	0	0	0	0	0	0	1	0	0	0	0	0	0	2	0
4930559C10Rik	0	0	0	0	0	0	0	0	0	0	0	0	0	0	0	0	0	0
4930562C15Rik	9	0	2	30	16	51	13	12	19	15	14	10	3	5	1	11	5	5
4930562F07Rik	2	0	0	4	1	2	5	4	3	4	1	0	6	7	5	0	0	1
4930563E18Rik	0	1	0	3	0	0	0	2	2	0	0	0	0	1	5	2	0	0
4930563E22Rik	16	11	14	9	10	12	10	9	9	6	6	3	4	0	2	29	14	16
4930563F08Rik	0	0	0	0	0	0	0	0	0	0	0	0	0	0	0	0	0	0
4930563H07Rik	0	0	0	0	0	0	0	0	0	0	0	0	0	0	0	0	0	0
4930563M21Rik	1	0	0	2	0	5	0	0	0	1	2	0	0	0	0	1	1	1
4930564D02Rik	0	0	0	0	0	0	0	0	0	0	0	0	0	0	0	0	0	0
4930565D16Rik	0	0	0	0	0	0	0	0	0	0	0	0	0	0	0	0	0	0
4930565N06Rik	40	47	41	73	28	35	125	96	112	47	65	62	334	370	424	54	34	51
4930567H12Rik	0	0	0	0	0	0	1	2	0	0	0	0	0	0	0	0	0	0
4930567H17Rik	0	0	0	0	0	0	1	0	0	0	0	0	0	0	0	0	0	0
4930567K12Rik	0	0	0	0	0	0	0	0	0	0	0	0	0	0	0	0	0	0
4930567K20Rik	1	0	0	0	0	0	0	0	0	0	0	0	0	0	0	0	0	0
4930568D16Rik	0	0	0	0	0	0	0	0	0	0	0	0	0	0	0	0	0	0
4930568E12Rik	0	0	0	0	0	0	0	0	0	0	0	0	0	0	0	0	0	0
4930568G15Rik	0	0	0	0	0	0	0	0	0	0	0	0	0	0	0	0	0	0
4930570G19Rik	26	0	0	0	0	0	2	0	0	1	0	0	0	0	0	0	1	0
4930571K23Rik	0	0	0	0	0	0	0	0	0	0	0	0	0	0	0	0	0	0
4930572K03Rik	0	0	0	0	0	0	0	0	0	0	0	0	0	0	0	0	0	0
4930572O03Rik	3	0	0	0	0	0	0	0	0	0	0	0	0	0	0	0	0	0
4930577N17Rik	25	11	7	26	22	32	13	25	19	15	20	9	19	11	16	28	36	23
4930578I06Rik	0	0	1	0	0	0	0	0	0	0	0	0	0	0	0	2	7	12
4930578M01Rik	2	0	0	0	0	1	0	0	0	2	0	0	0	0	0	0	2	0
4930579F01Rik	0	0	0	0	0	0	0	0	0	0	0	0	0	0	0	0	0	0
4930579G24Rik	138	167	149	20	70	30	38	60	38	74	29	15	43	30	16	98	76	104
4930579H20Rik	0	0	0	0	0	0	0	0	0	0	0	0	0	0	0	0	0	0
4930579K19Rik	17	24	14	22	30	30	25	22	22	17	17	20	10	6	18	13	43	29
4930579P08Rik	0	0	0	0	0	0	0	0	0	0	0	0	0	0	0	0	0	0
4930581F22Rik	32	47	36	119	100	141	541	420	529	67	58	35	226	305	206	70	61	60
4930583K01Rik	0	0	0	0	0	0	1	3	0	2	2	0	0	0	0	0	1	0
4930583P06Rik	0	0	0	0	0	0	0	0	0	0	0	0	0	0	0	0	0	0
4930584F24Rik	0	0	0	0	0	0	0	0	0	0	0	0	0	0	0	0	0	0
4930586N03Rik	0	0	0	0	0	0	0	0	0	0	0	0	0	0	0	0	0	0
4930587E11Rik	0	0	0	0	0	0	0	0	0	0	0	0	0	0	0	0	0	0
4930590J08Rik	7	0	3	22	5	9	3	1	9	3	7	10	16	4	9	1	6	0
4930590L20Rik	0	0	0	0	0	0	1	2	1	0	0	0	0	0	0	0	0	0
4930591A17Rik	0	0	0	0	0	0	0	0	0	0	0	0	0	0	0	0	0	0
4930591E09Rik	0	0	0	0	0	0	0	0	0	0	0	0	0	0	0	0	0	0
4930593A02Rik	0	1	0	0	0	0	2	0	2	0	2	1	0	1	1	0	0	1
4930593C16Rik	0	2	3	0	0	0	0	0	0	1	0	0	0	0	0	3	0	0
4930594C11Rik	2	2	3	0	0	0	0	1	0	0	0	0	1	3	5	4	2	0
4930594O21Rik	0	0	0	0	0	0	0	0	0	0	0	0	0	0	0	0	0	0
4930595D18Rik	0	0	0	0	0	0	1	0	0	0	0	0	0	1	0	3	2	0
4930595M18Rik	0	0	0	0	0	0	0	0	0	0	0	0	0	0	0	0	0	0
4930596D02Rik	0	0	0	0	0	0	0	0	0	0	0	0	0	0	0	0	0	0
4930596I21Rik	0	0	0	0	0	0	0	0	0	0	1	0	0	2	0	0	0	5
4930597A21Rik	0	0	0	0	0	0	0	0	0	2	0	0	0	0	0	0	0	0
4930598F16Rik	0	0	0	0	0	0	1	0	0	0	0	0	0	0	0	0	0	0
4930599N23Rik	9	9	2	12	10	9	16	12	13	5	2	1	2	5	4	15	11	0
4931403E22Rik	1	3	2	13	12	10	7	15	11	10	2	1	11	7	7	15	0	6
4931403G20Rik	1	0	0	7	0	1	3	0	0	3	0	0	1	0	0	4	3	6
4931406B18Rik	0	0	0	0	0	0	0	0	0	1	0	0	0	0	0	0	0	0
4931406C07Rik	2104	696	660	746	729	650	1581	1287	1395	445	580	590	1345	1416	1396	817	1428	968
4931406P16Rik	434	418	382	651	512	574	693	686	684	468	483	391	439	445	299	653	645	791
4931408C20Rik	0	0	0	0	0	0	0	0	0	0	0	0	0	1	0	0	0	0
4931414P19Rik	88	96	104	103	102	95	243	239	255	126	98	134	158	180	148	167	175	196
4931417E11Rik	0	0	0	0	0	0	0	0	0	0	0	0	0	0	0	0	0	0
4931419H13Rik	0	0	0	0	0	0	0	0	0	0	0	0	0	0	0	0	0	0
4931428F04Rik	51	35	50	33	68	38	160	184	158	53	43	41	66	83	83	20	45	38
4931428L18Rik	0	1	0	0	0	2	0	0	0	0	0	0	0	0	0	0	0	2
4931429L15Rik	2	0	0	0	0	0	2	0	0	0	0	0	0	0	0	2	0	0
4931429P17Rik	0	0	0	0	0	0	0	0	0	0	0	0	0	0	0	0	0	0
4931431B13Rik	0	0	0	0	0	0	0	0	0	0	0	0	0	0	0	0	0	0
4931431C16Rik	0	0	0	0	0	0	2	0	1	1	2	5	0	0	2	0	0	0
4931440F15Rik	4	0	4	3	4	2	1	5	3	0	2	1	0	0	0	3	1	0
4931440J10Rik	0	0	0	0	0	0	0	0	0	0	0	0	0	0	1	0	0	0
4931440P22Rik	28	19	28	20	43	39	18	16	13	36	33	24	26	22	41	13	13	23
4932411N23Rik	0	0	0	0	0	0	0	0	0	0	0	0	0	0	0	0	0	0
4932412D23Rik	0	0	0	0	0	0	0	0	0	0	0	0	0	0	0	0	0	0
4932413F04Rik	0	0	0	0	0	0	0	0	0	0	0	0	0	0	0	0	0	0
4932414J04Rik	0	0	0	0	0	0	0	0	2	0	0	0	5	1	1	0	0	0
4932414N04Rik	1	14	11	0	0	0	0	0	0	0	0	0	0	0	0	0	0	0
4932415M13Rik	0	0	0	0	0	0	0	0	0	0	0	0	0	0	0	0	0	0
4932429P05Rik	0	0	0	0	0	0	0	0	0	0	0	0	0	0	0	0	0	0
4932435O22Rik	0	0	0	0	0	0	0	0	0	1	0	0	0	0	0	0	0	0
4932438A13Rik	1631	1123	1315	1615	1340	1484	2540	2420	2474	1484	1133	769	1797	1720	1319	1945	1532	1616
4932438H23Rik	17	1	0	0	0	0	0	1	1	1	0	1	3	5	1	4	9	5
4932441J04Rik	25	12	6	1	5	0	0	1	0	46	67	50	0	0	1	22	16	23
4932702P03Rik	3	1	0	1	7	3	8	9	4	4	4	4	2	5	1	0	0	0
4933400A11Rik	5	0	0	0	0	0	0	0	0	0	0	0	0	0	0	0	0	0
4933400C23Rik	0	0	0	0	0	0	0	0	0	0	0	0	0	0	0	0	0	0
4933400L20Rik	0	0	0	0	0	0	0	0	0	0	0	0	0	0	0	0	0	0
4933401B06Rik	0	0	0	0	0	0	0	0	0	0	0	0	0	0	0	0	0	0
4933401H06Rik	1	0	0	0	3	0	0	0	0	0	0	0	0	0	0	0	0	0
4933402C06Rik	0	0	0	0	0	0	0	0	0	0	0	0	0	0	0	0	0	0
4933402D24Rik	0	1	1	0	4	0	3	1	0	6	4	7	1	1	0	3	0	3
4933402E13Rik	0	0	0	0	0	0	1	0	0	0	0	0	0	6	7	0	0	0
4933402J07Rik	0	0	0	0	0	0	0	0	0	0	0	0	0	0	0	0	0	0
4933402J10Rik	0	0	0	0	0	0	0	0	0	0	0	0	0	0	0	0	0	0
4933402N03Rik	0	0	0	0	0	0	0	1	0	0	0	0	0	0	0	0	0	0
4933402N22Rik	0	0	0	0	0	0	0	0	0	0	0	0	0	0	0	0	0	0
4933403O08Rik	0	0	0	0	0	0	0	0	0	0	0	0	0	0	0	0	0	0
4933404K08Rik	0	0	0	0	0	0	0	0	0	0	0	0	0	0	0	0	0	0
4933404K13Rik	0	0	0	0	0	0	0	0	0	0	0	0	1	0	0	0	0	0
4933404O12Rik	75	72	79	57	51	60	79	125	104	242	180	108	172	180	93	114	104	177
4933405D12Rik	4	2	4	10	1	0	2	3	6	2	4	2	4	4	3	14	17	5
4933405E24Rik	0	0	0	0	0	0	0	0	0	0	0	0	0	0	0	0	0	0
4933405L10Rik	1	2	0	1	5	3	3	0	6	3	1	0	14	6	8	0	3	0
4933405O20Rik	0	0	0	0	0	0	0	0	0	0	0	0	0	0	0	0	0	0
4933406C10Rik	6	13	5	21	13	17	11	4	13	3	12	8	10	12	8	4	6	6
4933406D12Rik	0	0	0	0	0	0	0	1	0	0	0	0	0	0	0	0	0	0
4933406F09Rik	0	0	0	0	0	0	0	0	0	0	0	0	0	0	0	0	0	0
4933406G16Rik	0	2	0	0	0	0	0	0	0	0	0	0	0	0	0	1	0	0
4933406I18Rik	6	0	0	0	2	0	3	2	5	0	0	0	0	0	0	0	4	0
4933406J10Rik	0	0	4	1	1	2	1	0	0	0	0	0	1	0	3	0	0	0
4933406K04Rik	0	0	0	0	0	0	0	0	0	0	0	0	0	0	0	0	0	0
4933407I05Rik	1	0	0	0	0	1	0	0	0	0	0	0	0	0	0	0	0	0
4933407K13Rik	223	204	143	103	190	160	158	238	287	128	118	106	110	162	97	175	99	157
4933407L21Rik	5	0	1	0	0	0	3	1	2	1	1	0	0	1	0	0	1	2
4933408J17Rik	3	0	0	3	0	1	3	2	1	5	0	1	2	0	0	4	4	2
4933408N05Rik	0	0	0	0	0	0	0	0	0	0	0	0	0	0	0	0	0	0
4933409G03Rik	0	0	0	0	0	0	0	0	0	0	0	0	0	0	0	0	0	0
4933411E08Rik	0	0	0	1	0	3	0	0	0	0	0	0	0	0	0	0	0	0
4933411G06Rik	0	0	0	0	0	0	0	0	0	0	0	0	0	0	0	0	0	0
4933411K16Rik	3	9	7	1	0	1	39	21	13	1	4	1	2	9	0	0	0	2
4933412E12Rik	27	19	12	19	26	20	88	75	86	38	29	16	76	62	27	48	24	52
4933412E24Rik	0	0	0	0	0	0	0	0	0	0	0	0	0	0	0	0	0	0
4933412O06Rik	0	0	0	0	0	0	0	0	0	0	0	0	0	0	0	0	0	0
4933413J09Rik	7	3	7	1	2	2	7	6	3	3	0	1	2	5	3	11	3	1
4933413L06Rik	0	0	0	0	0	0	0	0	0	0	0	0	0	0	0	0	0	0
4933416E03Rik	0	0	0	0	0	0	0	0	0	0	0	0	0	0	0	0	0	0
4933416I08Rik	76	20	35	17	3	7	9	8	21	4	0	5	1	1	3	0	0	0
4933416M06Rik	0	0	0	2	2	9	0	0	0	0	0	0	3	1	4	1	0	0
4933417A18Rik	0	0	0	0	0	0	0	0	0	0	0	0	0	0	0	0	0	0
4933417D19Rik	0	4	0	6	9	5	7	4	4	2	0	0	4	2	0	4	2	4
4933417E11Rik	0	0	0	0	0	0	0	0	0	0	0	0	0	0	0	0	0	0
4933417G07Rik	0	0	0	0	0	3	0	0	0	0	0	0	0	0	0	0	0	0
4933417O13Rik	0	0	0	0	0	0	0	0	0	0	0	0	1	3	2	0	0	0
4933421I07Rik	0	0	0	0	0	0	0	0	0	1	0	0	0	0	0	0	0	0
4933421O10Rik	229	107	120	146	154	143	136	157	143	50	46	38	51	47	74	107	100	87
4933422A05Rik	0	4	0	0	1	0	1	0	2	2	0	0	0	0	0	0	0	1
4933424G06Rik	0	0	0	0	1	4	0	6	0	1	0	2	0	0	0	3	0	18
4933427D06Rik	0	0	0	0	3	0	1	0	0	1	0	4	0	0	2	0	0	0
4933427D14Rik	540	740	735	255	273	240	405	474	468	693	756	605	268	301	257	681	382	524
4933427E11Rik	4	0	4	0	4	4	4	7	0	4	3	0	19	10	11	3	4	15
4933427E13Rik	0	0	0	0	0	0	0	0	0	0	0	0	0	0	0	0	0	0
4933427I22Rik	0	0	0	0	0	0	0	0	0	0	0	0	0	0	0	0	0	0
4933428C19Rik	1	0	0	0	0	0	0	0	0	0	0	0	0	0	0	0	0	0
4933428G20Rik	9	1	2	3	3	8	2	2	6	17	8	9	1	1	0	10	9	4
4933430H16Rik	0	0	0	0	0	0	0	0	0	0	0	0	0	0	0	0	0	0
4933430I17Rik	2	3	15	15	6	2	14	13	14	7	7	6	15	32	9	16	7	12
4933430M04Rik	0	0	0	0	0	0	0	0	0	10	8	3	0	0	0	0	0	0
4933430N04Rik	0	0	0	0	0	0	0	0	0	0	0	0	0	0	0	0	0	0
4933431E20Rik	85	63	40	23	45	24	941	567	729	158	196	148	729	681	702	50	45	100
4933431G14Rik	4	0	2	16	2	9	21	6	14	0	0	0	1	2	4	0	0	0
4933432G23Rik	0	0	0	0	0	0	0	0	0	0	0	0	0	0	0	0	0	0
4933433F19Rik	0	0	0	0	0	0	0	0	0	0	0	0	0	0	0	0	0	0
4933433G08Rik	0	0	0	0	0	0	0	0	0	0	0	0	0	0	0	0	0	0
4933433G15Rik	8	12	13	24	8	7	15	17	28	27	43	39	45	35	17	20	9	14
4933436E23Rik	0	0	0	0	0	0	0	0	0	0	0	0	0	0	0	0	0	0
4933436H12Rik	0	0	0	0	0	0	0	0	0	0	0	0	0	0	0	0	0	0
4933436I01Rik	0	0	0	0	0	0	0	0	0	0	0	0	0	0	0	0	0	0
4933438B17Rik	0	0	0	0	0	0	0	0	0	0	2	0	0	0	0	0	0	0
4933438K21Rik	0	0	0	0	0	0	0	0	0	0	0	0	0	0	0	0	0	0
4933439C10Rik	467	301	291	64	91	82	116	111	112	78	48	30	193	179	189	53	49	76
4933439K11Rik	12	11	8	32	32	30	30	14	21	466	404	340	29	30	40	62	34	104
4933440J02Rik	2	0	0	0	0	0	0	0	1	0	0	0	1	1	0	0	0	0
4933440M02Rik	0	0	0	0	1	0	0	0	0	0	0	0	0	0	0	0	0	0
5031410I06Rik	4	1	2	0	0	0	0	0	0	0	0	0	0	0	0	0	0	0
5031425E22Rik	595	449	377	885	899	832	526	540	542	318	356	337	479	444	549	396	336	388
5031439G07Rik	8104	7859	7164	663	804	743	1450	1567	1475	2764	2604	2440	794	976	773	1814	2395	2476
5033403F01Rik	2	3	3	9	7	4	6	12	8	8	18	4	0	1	0	10	6	5
5033403H07Rik	4	6	8	11	13	11	11	5	4	0	0	0	0	0	0	0	0	0
5033404E19Rik	0	0	0	0	0	0	0	0	0	0	0	0	0	0	0	0	0	0
5033406O09Rik	44	43	31	16	35	21	162	153	165	4	4	5	88	90	64	5	20	8
5033428I22Rik	66	24	28	0	0	0	1	1	0	0	0	0	0	0	0	0	7	3
5330411J11Rik	0	0	0	0	0	0	0	1	0	0	0	0	2	1	0	0	0	0
5330413P13Rik	0	0	0	3	14	10	0	0	0	0	0	0	1	0	0	0	0	0
5330417C22Rik	4279	3949	3346	104	199	188	84	63	68	4	3	5	84	72	67	2	2	3
5330434G04Rik	0	0	0	0	0	0	0	0	0	0	0	0	0	0	0	0	0	0
5330439B14Rik	0	0	0	0	0	1	0	0	0	0	0	0	0	0	0	0	0	0
5430401F13Rik	0	0	0	0	0	1	0	0	0	4	0	0	0	0	0	0	0	0
5430402E10Rik	0	0	0	0	0	0	0	0	0	3	0	0	0	0	0	0	0	0
5430402O13Rik	1	3	4	5	4	3	14	9	2	6	1	2	0	1	2	11	1	11
5430403N17Rik	1	0	0	0	0	0	0	4	1	1	0	1	0	0	0	0	0	0
5430405H02Rik	32	21	27	60	34	39	52	28	36	27	13	25	33	40	13	22	18	18
5430416N02Rik	87	96	94	36	56	31	77	84	85	91	85	67	61	76	74	149	134	149
5430421F17Rik	0	0	0	0	2	0	1	0	0	0	0	0	0	0	0	0	0	0
5430427M07Rik	0	2	0	0	0	0	0	0	0	0	0	0	0	0	0	0	0	0
5430427O19Rik	0	1	0	3	7	6	0	0	1	0	0	0	0	0	0	0	0	0
5430431A17Rik	3	3	1	1	8	0	3	6	1	5	10	10	8	13	6	2	0	0
5430434I15Rik	0	0	0	0	0	0	2	1	0	0	0	0	0	0	0	0	2	0
5430437J10Rik	1	0	0	0	0	0	1	0	1	0	0	0	0	0	0	0	0	0
5530400C23Rik	0	0	0	0	0	0	0	0	0	0	0	0	0	0	0	0	0	0
5530401A14Rik	0	0	0	0	0	0	0	0	0	0	0	0	0	0	0	0	0	0
5530601H04Rik	162	163	185	189	187	192	171	153	155	272	185	159	139	133	111	170	83	148
5730403I07Rik	0	0	0	0	0	0	0	0	0	2	2	1	0	0	0	0	0	0
5730405O15Rik	19	17	18	28	11	22	38	37	62	16	21	16	23	32	11	16	6	13
5730409E04Rik	220	86	74	79	73	45	207	148	189	37	20	31	0	1	0	57	223	128
5730412P04Rik	0	0	0	0	0	1	0	0	0	0	0	0	0	0	0	0	0	0
5730416F02Rik	0	0	0	0	1	0	0	0	0	0	0	0	0	0	0	0	0	0
5730420D15Rik	2	1	2	18	23	20	4	5	13	0	0	0	0	1	1	1	0	0
5730435O14Rik	1	0	0	0	0	1	0	2	3	0	0	0	0	2	1	0	0	3
5730455P16Rik	576	470	457	756	614	563	642	599	602	556	583	626	262	404	183	367	365	440
5730460C07Rik	2	0	0	0	0	0	0	0	0	0	0	0	0	0	0	0	0	0
5730488B01Rik	0	0	0	0	0	0	0	0	0	0	0	0	0	0	0	0	0	0
5730507C01Rik	53	40	72	10	16	1	30	60	59	26	27	6	111	118	191	342	265	189
5830411N06Rik	0	1	2	0	0	1	0	0	0	0	0	0	0	0	0	0	0	0
5830416I19Rik	2	1	4	0	0	0	0	0	0	8	0	3	0	0	0	0	0	1
5830418P13Rik	0	0	0	1	0	0	1	0	2	0	0	3	0	0	2	111	101	52
5830428M24Rik	5	7	8	344	488	379	127	121	145	11	12	16	29	51	32	1	7	33
5830432E09Rik	0	0	2	8	5	7	15	10	5	189	160	252	2	0	1	28	5	31
5830444B04Rik	41	29	43	11	9	7	10	21	20	9	15	6	31	26	6	6	4	9
5830454E08Rik	16	18	13	12	19	5	13	15	14	14	6	11	6	6	3	6	13	18
5930430L01Rik	106	44	63	57	46	56	117	101	86	64	64	65	87	72	70	90	44	79
6030407O03Rik	0	0	0	2	0	0	2	1	6	0	0	0	0	2	5	0	0	1
6030440G07Rik	0	0	0	0	1	0	0	0	0	0	0	0	0	0	0	0	2	0
6030443J06Rik	11	14	16	16	19	18	42	38	33	24	18	22	7	19	17	35	30	39
6030458C11Rik	631	736	690	496	495	483	603	622	664	655	627	508	266	409	286	916	695	664
6030466F02Rik	0	0	0	0	0	0	0	0	0	0	0	0	0	0	0	0	0	0
6030468B19Rik	0	0	0	4	2	2	2	0	1	3	7	2	1	3	3	6	1	1
6030469F06Rik	0	0	0	0	0	0	0	0	0	0	0	0	0	0	0	0	0	0
6030471H07Rik	0	0	0	0	0	0	0	0	0	0	0	0	0	0	0	0	0	0
6030498E09Rik	3	0	0	0	0	0	0	0	0	0	0	0	0	0	0	0	0	0
6230400D17Rik	32	26	37	47	32	34	29	36	29	13	23	5	54	66	37	29	11	7
6330403K07Rik	75	14	23	19	17	5	6	1	1	6	10	10	6	1	3	6	13	5
6330409D20Rik	0	0	0	0	0	0	0	0	0	0	0	0	1	0	0	0	0	0
6330410L21Rik	0	0	0	0	0	0	0	0	0	0	0	0	0	0	0	0	0	0
6330415B21Rik	0	0	0	0	0	0	0	0	0	0	0	0	0	0	0	0	0	0
6330418K02Rik	1	2	6	1	5	2	9	0	5	18	4	5	0	0	4	7	2	6
6330549D23Rik	59	66	74	50	60	73	57	43	44	43	53	34	18	39	12	17	12	19
6430503K07Rik	0	0	0	0	0	0	0	0	0	0	0	0	0	0	0	0	0	0
6430548M08Rik	1340	1154	1161	259	453	349	353	426	474	1427	1333	1262	329	414	398	1261	668	849
6430550D23Rik	35	26	23	63	31	41	120	83	93	40	40	21	90	159	108	16	29	48
6430571L13Rik	12	0	5	6	8	4	7	10	5	12	10	15	4	9	8	3	26	11
6430584L05Rik	0	2	0	0	0	0	1	6	7	0	0	0	0	0	0	0	0	1
6430710C18Rik	0	0	0	0	0	0	0	3	0	1	1	0	4	0	2	1	0	3
6530402F18Rik	57	55	45	25	56	29	343	150	224	115	28	9	0	0	0	100	87	147
6530411M01Rik	0	0	0	0	0	0	0	0	0	0	0	0	0	0	0	0	0	0
6720483E21Rik	3	1	1	6	5	3	9	4	12	5	1	0	77	76	57	3	7	2
6720489N17Rik	8	16	18	7	32	28	26	22	19	102	32	25	54	37	29	28	35	50
6820408C15Rik	5	9	22	21	27	20	11	7	7	0	2	0	6	15	16	4	4	1
6820431F20Rik	977	778	837	1044	973	937	1123	1307	1291	1284	1110	1056	1320	1342	1253	1309	1273	1446
7420426K07Rik	0	0	0	0	0	0	0	0	0	0	0	0	0	0	0	0	0	0
7420700N18Rik	0	0	1	0	0	0	0	0	0	0	0	0	0	0	0	0	0	0
7420701I03Rik	0	0	0	0	0	0	0	0	0	0	0	0	0	0	0	0	0	0
7530416G11Rik	1	0	0	0	0	0	1	0	0	0	0	0	0	0	0	0	0	0
7630403G23Rik	0	0	0	0	0	0	0	0	0	0	0	0	0	0	0	0	0	0
8030423F21Rik	0	0	0	1	0	0	4	3	5	0	0	0	0	0	0	0	1	0
8030423J24Rik	0	0	1	0	0	0	0	0	0	0	0	0	0	0	0	1	0	0
8030442B05Rik	0	0	0	0	0	0	0	0	0	0	0	0	0	0	0	0	0	0
8030443G20Rik	0	0	0	0	0	0	0	0	0	0	0	0	0	0	0	0	0	0
8030455M16Rik	0	0	0	5	8	2	0	4	0	0	0	0	0	0	1	0	0	0
8030462N17Rik	368	482	490	409	355	311	399	375	444	570	376	352	432	407	299	775	490	486
8430423G03Rik	5	2	1	0	1	0	4	0	3	1	2	1	0	0	0	1	0	0
8430429K09Rik	58	56	41	61	54	49	37	53	64	38	58	71	24	13	27	36	32	31
8430436N08Rik	3	0	0	0	1	0	0	0	0	0	0	0	0	0	0	0	0	0
8430437L04Rik	0	0	0	0	0	0	0	0	0	0	0	0	0	0	0	0	0	0
9030204H09Rik	0	0	0	0	0	0	0	0	0	0	0	0	0	0	0	0	0	0
9030612E09Rik	6	1	0	0	2	0	7	6	4	0	0	0	0	0	0	0	0	0
9030619P08Rik	0	0	0	0	0	0	0	0	0	0	0	0	0	0	1	0	0	0
9030624G23Rik	46	62	40	16	21	4	32	52	69	48	36	26	89	41	94	178	138	98
9130008F23Rik	161	348	357	91	61	83	348	366	393	310	390	326	1302	1351	1362	508	563	577
9130015A21Rik	0	0	0	0	0	0	0	0	0	0	0	0	0	0	0	0	0	0
9130015L21Rik	0	0	0	0	0	0	0	0	0	0	0	0	0	0	0	0	0	0
9130019O22Rik	117	106	131	169	149	195	152	143	159	99	86	62	101	104	60	81	95	91
9130019P16Rik	1	1	4	0	1	0	1	3	3	0	0	0	5	5	7	6	1	3
9130023H24Rik	61	63	71	91	54	90	145	142	119	98	111	53	18	28	17	153	149	119
9130024F11Rik	5	0	0	6	12	1	4	1	0	12	10	8	1	2	1	16	22	29
9130221F21Rik	0	0	0	0	0	0	1	0	0	0	0	0	0	0	0	0	0	0
9130221H12Rik	31	18	27	27	29	30	30	34	28	24	29	18	37	31	24	44	21	38
9130227L01Rik	0	0	0	0	0	0	0	0	0	0	0	0	0	0	0	0	0	0
9130230L23Rik	473	402	395	6	11	5	46	71	37	1	0	1	429	495	545	4	14	2
9130401M01Rik	67	80	79	53	75	77	85	96	101	121	83	134	31	26	19	567	707	570
9130409I23Rik	18	3	4	0	0	0	1	1	3	0	3	1	3	0	1	0	2	0
9230009I02Rik	0	0	0	0	0	0	0	0	0	0	0	0	0	0	0	0	0	0
9230102K24Rik	1	0	0	0	0	0	0	0	0	0	0	0	0	0	0	0	0	0
9230102O04Rik	0	0	0	0	0	0	0	0	0	0	1	0	0	0	0	57	44	36
9230105E05Rik	1	0	0	0	0	0	4	7	5	3	0	1	2	3	0	4	0	1
9230112D13Rik	0	0	0	0	0	1	0	0	1	0	0	0	12	13	4	0	0	0
9230112J17Rik	4	3	12	30	58	26	18	13	22	1	0	0	6	5	2	6	15	6
9230114K14Rik	66	32	42	61	37	48	72	56	65	144	192	207	59	85	34	144	147	96
9230116L04Rik	15	0	0	1	0	3	3	7	12	0	5	0	94	109	102	3	2	4
9230116N13Rik	3	14	1	9	13	23	12	12	12	22	24	16	3	6	5	54	40	42
9230117E06Rik	0	0	0	38	18	32	0	0	0	0	0	1	0	0	0	3	25	0
9330102E08Rik	24	4	17	24	17	22	47	40	34	36	65	95	27	47	17	22	24	30
9330111N05Rik	0	0	0	7	4	7	3	4	7	4	8	4	1	0	0	4	0	1
9330136K24Rik	305	433	420	27	41	35	36	52	43	207	161	172	68	60	53	27	12	16
9330151L19Rik	115	102	98	114	84	86	77	93	69	61	80	23	56	65	72	112	54	100
9330158H04Rik	0	0	0	0	0	0	0	0	0	0	0	0	0	0	0	0	1	0
9330159F19Rik	0	0	0	0	0	0	0	0	0	0	0	0	0	0	0	0	0	0
9330159M07Rik	13	17	15	29	23	14	30	28	30	18	16	10	14	17	5	14	15	7
9330162B11Rik	0	0	0	0	0	0	0	0	0	0	0	0	0	1	1	0	0	0
9330175M20Rik	0	0	0	0	2	0	0	0	0	0	0	0	0	0	0	0	0	0
9330178D15Rik	0	0	0	0	0	0	0	0	0	0	0	0	0	0	0	0	0	0
9330179D12Rik	0	0	0	0	0	0	3	2	0	0	0	2	1	0	0	17	15	23
9330182L06Rik	118	97	102	1119	1254	971	3	14	15	104	39	31	199	204	134	50	5	19
9330182O14Rik	0	0	0	0	0	0	0	0	0	0	0	0	0	0	0	0	0	0
9330199G10Rik	0	0	0	0	0	0	0	0	0	0	0	0	0	0	0	0	0	0
9430015G10Rik	193	258	251	181	224	175	259	342	369	483	287	201	572	633	390	527	351	443
9430018G01Rik	1	0	0	2	4	0	8	2	11	1	0	3	7	4	5	2	34	3
9430019J16Rik	0	0	0	0	0	0	1	0	0	0	0	0	0	0	0	0	0	0
9430037G07Rik	11	0	4	18	25	17	24	11	22	7	7	6	12	18	2	11	13	13
9430038I01Rik	84	81	77	144	175	111	88	83	71	151	108	95	87	91	106	85	106	108
9430041J12Rik	0	1	0	0	0	0	1	0	0	0	1	0	2	1	0	0	0	0
9430060I03Rik	5	6	1	5	3	3	4	6	3	1	2	2	1	0	3	3	2	5
9430065F17Rik	15	18	36	17	19	9	15	7	13	8	2	7	19	16	9	9	30	3
9430069I07Rik	0	0	0	0	0	0	0	0	0	0	0	0	0	0	0	0	0	0
9430078K24Rik	8	3	0	0	2	0	0	0	0	0	0	0	3	2	1	0	0	2
9530002B09Rik	0	0	0	0	0	0	0	0	0	0	0	0	0	0	0	0	0	0
9530003J23Rik	0	0	0	12	17	18	0	0	0	0	0	0	0	0	0	0	0	0
9530014B07Rik	52	2	1	0	0	0	2	0	0	0	2	0	0	0	0	40	110	22
9530020I12Rik	0	0	0	0	0	0	0	0	0	0	0	0	0	0	0	0	0	0
9530026F06Rik	0	0	0	0	0	0	0	0	0	0	0	0	0	0	0	0	0	0
9530026P05Rik	75	67	68	32	12	24	92	73	91	0	0	0	33	42	22	0	0	28
9530027J09Rik	1	0	4	4	7	0	3	8	2	2	0	6	2	4	2	17	2	3
9530036O11Rik	0	0	0	96	82	80	2	3	1	0	1	0	1	1	1	4	49	19
9530051G07Rik	2	9	11	7	0	5	6	6	9	6	1	0	6	13	5	7	13	3
9530052E02Rik	0	0	0	0	1	0	1	1	2	0	7	10	0	1	2	3	0	0
9530053A07Rik	110	242	341	55	51	63	292	307	359	119	204	307	42	64	14	255	344	140
9530059O14Rik	2	3	0	2	0	0	0	0	0	1	0	6	0	0	0	0	0	0
9530062K07Rik	14	14	8	18	15	10	7	9	6	4	10	14	17	24	11	2	0	3
9530068E07Rik	4343	4594	4253	4123	4287	3909	6337	5563	6182	2481	2330	2172	2402	2648	1856	3653	5251	4265
9530077C05Rik	24	30	21	92	64	62	73	52	59	20	2	5	9	3	4	22	12	21
9530080O11Rik	0	1	0	0	0	1	0	0	4	1	0	0	0	1	0	4	0	2
9530082P21Rik	284	313	312	443	337	284	306	365	339	147	137	95	198	224	137	153	207	190
9630001P10Rik	0	2	0	0	0	0	0	0	0	0	1	0	0	0	0	0	0	0
9630013K17Rik	11	8	3	12	6	5	0	7	8	7	8	1	17	9	3	6	3	5
9630028B13Rik	0	0	0	0	0	0	0	2	1	0	0	0	0	0	0	0	0	0
9630028H03Rik	0	0	0	0	0	0	0	0	0	0	0	0	0	0	0	0	0	0
9830107B12Rik	0	0	0	0	0	0	0	0	0	0	0	0	0	0	0	0	0	0
9830132P13Rik	0	0	0	0	0	0	2	1	3	0	0	0	15	15	3	0	0	0
9930012K11Rik	68	46	70	1119	754	924	94	125	111	218	351	422	110	139	90	137	146	131
9930021J03Rik	615	688	753	634	535	569	952	869	899	915	833	687	937	978	930	925	982	1024
9930104L06Rik	263	288	248	269	201	200	316	294	278	181	183	141	155	177	119	257	215	216
9930111H07Rik	0	0	0	0	0	0	0	0	0	0	0	0	0	0	0	0	0	0
9930111J21Rik1	2	3	3	40	101	58	162	60	104	0	0	1	6	8	3	0	0	1
9930111J21Rik2	2	1	3	47	145	82	217	85	124	0	0	1	19	25	11	0	6	1
a	44	21	24	0	0	0	0	0	0	0	0	0	0	0	0	0	1	3
A130010J15Rik	128	157	170	78	60	69	186	177	229	217	221	198	328	313	304	282	294	281
A130077B15Rik	0	0	0	0	1	1	0	0	0	1	0	0	0	0	0	0	0	0
A1bg	0	0	0	0	0	1	0	0	0	3	0	0	0	0	0	0	0	0
A1cf	0	0	0	0	0	0	31	5	7	0	0	0	0	3	0	0	0	0
A230001M10Rik	0	0	0	0	0	0	16	6	7	1	1	2	0	0	0	2	0	0
A230009B12Rik	0	0	0	3	6	3	0	0	0	0	0	0	0	0	0	0	0	0
A230020J21Rik	0	3	0	1	1	0	1	1	0	2	4	3	2	0	0	2	4	0
A230028O05Rik	8	2	1	3	3	0	0	0	1	8	2	2	0	0	0	1	1	0
A230057D06Rik	7	2	1	2	27	16	0	0	0	0	0	0	0	0	0	0	3	0
A230072E10Rik	2	7	8	1	5	3	4	4	6	2	7	5	1	0	0	1	5	3
A230077H06Rik	0	0	0	0	0	0	0	0	0	0	0	0	1	1	6	0	0	0
A230103J11Rik	2	6	1	5	3	6	6	3	9	14	10	0	6	9	4	9	6	5
A230108P19Rik	0	0	0	2	4	0	0	4	1	1	1	0	0	2	4	0	2	5
A2m	4915	4	0	25	10	3	2	2	2	0	0	1	0	0	0	0	2	5
A330009N23Rik	9	7	5	7	13	14	7	12	8	9	7	1	5	4	3	9	0	8
A330015K06Rik	0	1	0	0	0	0	0	3	3	0	0	0	0	0	0	1	0	0
A330023F24Rik	164	31	32	56	34	42	85	62	73	13	13	12	210	255	243	209	88	52
A330032B11Rik	0	0	1	10	6	5	0	0	0	0	0	0	0	0	0	0	0	0
A330033J07Rik	8	0	0	0	0	0	0	0	0	17	5	4	1	0	0	0	0	0
A330040F15Rik	28	53	45	19	27	22	47	58	43	10	11	7	17	13	15	5	9	11
A330041J22Rik	0	1	0	4	5	3	0	2	1	0	0	0	0	0	1	3	0	0
A330048O09Rik	1	0	0	0	0	0	0	0	0	0	0	3	0	0	0	0	0	0
A330049N07Rik	0	0	0	0	0	0	0	0	0	0	0	0	0	0	0	0	0	0
A330069E16Rik	10	20	8	13	20	10	10	7	18	25	23	30	18	22	22	21	20	29
A330070K13Rik	0	0	0	0	0	0	0	0	0	0	0	0	0	0	0	0	0	0
A330074K22Rik	25	2	11	5	1	0	92	34	95	47	50	22	3	3	2	0	2	9
A330076C08Rik	0	0	0	0	0	0	0	0	0	1	0	1	0	0	0	0	0	0
A330076H08Rik	6	0	0	8	62	34	0	0	1	0	0	0	0	0	0	0	5	0
A330102I10Rik	0	1	0	3	0	1	0	0	0	4	0	0	0	3	0	0	0	1
A3galt2	2	2	2	3	5	3	5	5	7	0	4	4	0	0	0	0	13	3
A430005L14Rik	348	553	463	279	369	259	302	271	288	692	343	315	193	308	177	540	516	496
A430033K04Rik	190	114	107	143	150	156	198	198	166	203	166	104	192	251	164	229	142	209
A430035B10Rik	10	5	3	31	33	60	29	20	25	8	3	8	4	6	8	8	19	6
A430046D13Rik	27	31	18	41	48	37	50	52	59	36	32	49	49	46	60	22	41	39
A430078I02Rik	1	1	0	5	5	1	1	0	2	0	1	0	0	0	1	3	6	3
A430089I19Rik	0	0	0	0	2	0	3	6	1	0	1	0	0	0	0	4	0	0
A430093F15Rik	0	0	0	0	2	0	2	1	1	27	27	17	0	0	0	3	0	5
A4galt	3662	774	694	49	117	30	2	3	5	1	0	3	0	4	2	23	512	345
A4gnt	0	0	0	2	0	0	1	5	1	0	0	0	0	1	2	0	1	0
A530006G24Rik	0	0	0	0	0	0	0	0	0	0	0	0	0	0	0	0	0	0
A530013C23Rik	10	3	4	14	26	14	8	2	9	18	21	36	5	4	1	4	4	7
A530016L24Rik	0	0	0	0	0	0	3	0	1	0	0	0	0	0	0	0	0	0
A530032D15Rik	1	0	0	0	0	0	0	2	4	1	1	0	0	0	2	29	29	24
A530046M15Rik	0	0	0	1	0	0	0	0	3	0	0	0	0	0	0	0	0	0
A530053G22Rik	0	0	0	0	0	0	0	0	0	0	0	0	0	0	0	0	0	0
A530058N18Rik	0	0	0	0	0	0	0	0	0	0	0	0	0	0	0	0	0	0
A530064D06Rik	3	0	0	0	0	0	0	0	0	2	1	1	0	0	0	0	0	0
A530072M11Rik	6	11	10	10	10	12	26	21	22	19	18	22	17	15	4	25	34	36
A630001G21Rik	31	56	44	9	41	12	1	1	7	0	0	0	3	0	0	0	8	4
A630012P03Rik	0	0	0	0	0	0	0	0	0	0	0	0	0	0	0	0	0	0
A630023A22Rik	2	2	0	0	0	0	4	1	2	2	11	7	0	1	0	5	12	6
A630023P12Rik	2	0	0	0	0	0	0	0	0	1	0	0	0	0	0	0	0	0
A630072M18Rik	0	0	0	1	0	1	0	0	2	0	1	0	4	0	0	84	62	65
A630073D07Rik	0	0	0	0	0	0	0	0	0	0	0	0	0	0	0	0	0	0
A630075F10Rik	0	0	0	0	0	0	0	0	1	0	0	0	0	0	0	0	8	15
A630076J17Rik	0	0	0	0	0	0	0	0	0	0	0	0	0	2	0	0	1	0
A630095N17Rik	4	3	5	5	4	4	9	6	11	2	14	8	9	2	6	5	7	2
A730004F24Rik	0	0	0	0	0	0	0	0	0	0	0	0	0	0	0	0	0	0
A730008H23Rik	2545	3922	3393	1857	2195	1864	2852	4343	4271	3136	2101	1332	5730	5312	4398	0	0	0
A730018C14Rik	0	0	0	0	0	0	0	0	0	0	0	0	0	0	0	0	0	0
A730020M07Rik	19	40	28	2	0	0	7	12	14	0	0	0	34	57	15	0	4	0
A730036I17Rik	2	0	0	0	0	0	0	0	0	0	0	0	0	0	0	0	0	0
A730043L09Rik	1	1	0	0	0	0	0	0	0	0	0	0	0	0	0	0	0	0
A730046J19Rik	0	0	0	0	0	0	0	1	0	0	0	0	0	0	0	0	0	0
A730056A06Rik	7	0	0	0	0	0	0	0	0	30	16	7	0	0	0	0	0	0
A730082K24Rik	0	0	0	0	0	0	0	0	0	12	9	1	0	0	0	0	0	0
A830009L08Rik	0	0	0	0	0	0	0	0	0	1	0	0	0	0	0	0	0	0
A830010M20Rik	4	13	7	6	4	2	11	6	16	14	31	18	8	6	5	123	107	84
A830011K09Rik	1	0	0	0	0	0	0	0	0	0	0	0	0	0	0	0	2	1
A830018L16Rik	0	0	0	2	0	0	0	0	0	0	0	0	0	0	0	0	0	0
A830019L24Rik	0	0	0	0	0	0	0	0	0	0	0	0	0	0	0	0	0	0
A830082K12Rik	2	1	2	0	16	2	0	0	0	0	0	0	0	0	1	66	67	86
A830082N09Rik	24	6	18	36	13	23	25	28	20	21	15	7	7	9	5	52	22	15
A930001A20Rik	0	0	0	0	0	0	1	0	0	0	0	0	5	5	18	0	0	0
A930001C03Rik	42	20	23	20	37	31	33	23	35	56	59	56	48	49	46	136	59	33
A930003A15Rik	0	0	0	0	1	1	0	0	0	0	0	0	0	0	0	0	0	0
A930003O13Rik	4	3	15	9	1	3	5	2	10	7	8	12	0	0	4	0	1	3
A930004D18Rik	134	174	145	205	212	208	128	173	159	154	135	100	136	107	164	80	106	69
A930005H10Rik	21	13	6	44	33	31	32	24	32	17	11	3	15	6	15	40	47	43
A930006I01Rik	0	0	0	0	0	0	1	1	2	11	23	30	0	1	0	0	1	0
A930006K02Rik	6	9	3	6	4	12	23	19	24	10	3	1	8	7	7	13	13	7
A930007I19Rik	36	28	31	26	24	22	40	42	30	22	11	22	4	6	15	27	26	9
A930009A15Rik	0	0	0	0	0	0	0	0	0	0	0	0	1	2	0	0	0	0
A930011G23Rik	64	10	11	1195	812	1106	904	630	828	121	64	72	2054	2469	2044	0	0	0
A930012L18Rik	3	0	1	1	2	12	2	8	14	2	5	3	3	4	1	40	8	4
A930016O22Rik	1	0	0	10	7	12	5	2	2	4	2	2	3	6	0	2	1	1
A930018P22Rik	0	0	0	0	0	0	0	1	0	0	0	0	0	0	0	0	0	0
A930019D19Rik	3	0	0	6	11	5	2	8	5	4	1	3	2	8	7	2	1	2
A930024E05Rik	30	16	18	61	40	34	36	29	19	10	2	1	11	8	9	48	19	37
A930031H19Rik	0	0	0	0	0	0	0	1	0	0	0	0	0	0	0	0	0	0
A930041C12Rik	0	2	0	1	2	1	0	2	0	1	7	3	0	6	0	3	0	0
AA413626	5	5	3	2	5	0	9	9	11	6	18	1	8	3	10	16	8	7
AA414768	38	39	36	10	27	15	130	110	144	20	2	4	0	1	1	1	9	11
AA465934	8	15	14	21	19	18	13	14	16	8	4	7	7	6	4	13	17	15
AA467197	1	1	0	6	4	1	0	4	3	210	222	99	2445	2652	3236	13	8	16
AA543186	11	11	7	7	6	8	10	9	9	10	10	12	3	2	1	22	24	31
AA543401	0	0	0	0	0	0	0	0	0	0	0	0	0	0	0	0	0	0
AA792892	0	0	0	0	16	0	1	5	6	0	0	0	0	0	0	0	0	0
AA986860	28	5	10	4004	2786	3834	1712	998	1103	418	1136	1289	919	1126	1087	367	430	319
Aaas	411	874	837	369	509	403	502	540	571	1732	2371	2399	1094	1253	647	1714	1768	1220
Aacs	2531	3807	4069	2529	3480	3476	2363	2578	2474	5200	3249	2510	1065	1306	945	3595	2473	2837
Aadac	0	0	0	0	0	2	27	15	18	12	34	57	0	0	0	1	0	0
Aadacl2	0	0	0	0	0	0	0	0	0	63	99	162	1	0	1	1	0	2
Aadacl3	0	0	0	0	0	0	0	0	0	2	0	0	0	0	0	0	0	0
Aadat	2	0	0	0	0	0	1	3	0	0	0	0	0	0	0	0	0	0
Aagab	869	953	1019	723	775	810	965	1059	1009	1268	1069	835	739	926	802	1106	1135	1028
Aak1	1731	2156	2201	1488	1467	1488	4552	3692	4249	1021	934	800	3448	3304	3971	1360	1438	1314
Aamdc	173	76	81	167	171	199	108	130	134	128	51	86	126	111	60	92	135	130
Aamp	2460	2836	2441	2918	3544	3404	2625	2561	2819	2851	2451	2345	1477	1658	1312	5220	5326	4987
Aanat	2	0	0	0	2	4	1	1	4	0	1	0	1	0	0	2	2	0
Aar2	669	678	720	768	791	817	792	665	744	541	489	441	263	294	222	628	568	489
Aard	6	1	3	8	13	5	0	0	0	0	0	1	0	0	0	0	19	0
Aars	3704	4151	4093	2754	4025	3456	4980	5578	5446	2445	1746	2548	4155	3516	4280	2531	3484	2283
Aars2	320	389	361	269	240	244	705	597	694	439	293	263	415	446	405	461	529	450
Aarsd1	11	7	14	9	16	9	21	12	8	7	4	4	1	0	2	683	582	529
Aasdh	191	170	142	269	227	189	445	419	465	331	329	252	291	322	253	332	197	341
Aasdhppt	371	417	419	279	316	322	547	504	503	487	415	533	177	187	184	580	496	522
Aass	22	9	2	117	90	78	1067	718	893	10	11	5	1201	1321	1082	9	8	14
Aatf	304	345	355	150	198	151	281	320	302	334	351	379	112	143	126	377	401	376
Aatk	1	1	1	6	8	5	9	16	3	4	2	0	1	0	0	0	3	1
AB124611	11	6	1	4	42	21	8	6	14	2	6	0	4	16	12	4	10	18
Abat	602	70	62	15	15	13	111	55	38	10	8	8	12	15	10	2	55	35
Abca1	2709	2046	1426	1601	1323	717	922	645	704	215	272	226	3	2	1	308	490	446
Abca12	2	0	0	39	2	1	0	0	0	8483	16232	13869	17	23	39	161	23	16
Abca13	4	0	0	6	5	12	14	6	6	0	0	0	0	0	0	0	0	0
Abca14	0	0	0	0	0	0	12	13	22	0	0	0	10	7	9	0	0	0
Abca15	0	0	0	0	0	0	0	0	0	0	0	0	0	0	0	0	0	0
Abca16	0	0	0	0	0	0	1	0	0	0	0	0	0	0	0	0	0	0
Abca17	2	2	0	26	36	20	1	4	4	3	5	7	2	2	2	3	1	0
Abca2	1185	1545	1498	2441	2301	2760	1729	1476	1548	1228	1161	968	1675	1800	1556	1287	1057	1003
Abca3	3118	2522	2416	33934	40562	40125	2807	2317	2410	593	511	554	2204	2491	2382	1775	2397	1737
Abca4	52	132	139	57	32	64	7	4	19	5	11	6	35	56	24	1	1	1
Abca5	253	121	153	625	502	511	279	273	319	62	51	38	251	285	162	90	126	120
Abca6	38	5	7	1	22	2	18	8	16	0	0	0	1	0	0	0	25	15
Abca7	2747	2339	2065	3457	3508	3775	1665	1586	1688	2146	1714	1134	3150	3180	3423	2799	2465	2054
Abca8a	51	14	13	3	1	2	71	45	65	0	0	0	0	0	0	0	64	15
Abca8b	41	19	20	6	11	7	460	389	539	29	43	15	4	1	2	37	53	24
Abca9	47	3	4	5	15	9	1	0	8	0	0	0	0	0	0	0	20	7
Abcb10	429	434	438	305	385	362	500	598	484	598	440	380	550	661	566	814	742	655
Abcb11	6	2	1	0	0	0	28	2	1	44	150	123	0	2	5	0	0	0
Abcb1a	352	1018	885	71	51	45	180	260	213	8	18	22	7	23	5	11	140	51
Abcb1b	6106	19872	15403	32	40	14	111	176	202	283	712	746	27	24	4	380	452	226
Abcb4	6	17	3	5	2	5	102	31	66	5	1	3	0	2	0	3	9	16
Abcb5	4	2	1	0	3	2	0	0	0	0	0	0	0	0	0	1	0	0
Abcb6	2	2	3	0	5	3	7	2	6	8	0	0	17	24	20	131	109	188
Abcb7	710	831	795	630	777	723	873	780	832	511	333	279	1404	1366	1200	753	528	614
Abcb8	900	1184	1118	743	1091	1078	1134	1129	1233	809	615	474	952	1036	817	991	927	1074
Abcb9	50	27	33	135	114	146	77	69	68	233	265	220	297	262	280	35	122	86
Abcc1	4276	6827	6664	1426	1725	1440	3692	3638	4120	10551	11476	8508	4166	3875	3157	4890	4245	3801
Abcc10	615	548	614	646	521	584	579	597	569	1176	961	482	734	761	767	568	396	656
Abcc12	0	0	0	0	0	0	1	0	0	0	1	0	0	1	0	0	0	0
Abcc2	0	0	5	1	0	0	2312	511	764	0	1	0	5	6	1	0	0	0
Abcc3	13941	14536	14238	2478	3575	2825	13058	9117	11580	3575	4264	2585	16032	17992	13900	5532	7836	3902
Abcc4	4309	16433	16072	1161	2035	1556	10068	8301	10061	1285	1008	844	2085	2190	1603	6350	7821	6573
Abcc5	1746	1046	1173	7941	9772	9241	9205	10403	9926	960	636	361	9702	10389	8465	2365	1131	1805
Abcc6	0	1	0	0	0	0	15	6	8	1	0	0	11	13	8	0	0	0
Abcc8	1	15	6	7	7	13	3	2	1	23	7	8	766	1250	716	7	12	7
Abcc9	29	7	3	53	132	22	2	0	2	2	1	0	1	0	0	0	188	61
Abcd1	242	161	174	1586	1721	1983	493	460	476	127	84	62	378	396	343	55	103	110
Abcd2	80	3	6	30	74	24	2	0	0	2	1	0	0	1	0	0	91	14
Abcd3	1877	1682	1758	8238	6704	6895	2791	2589	2588	1634	1358	1300	3987	4399	4965	2643	3330	3067
Abcd4	305	290	324	423	377	352	324	340	293	916	610	503	478	522	473	734	556	652
Abce1	2204	2982	2947	1504	1961	1548	1847	1920	1907	3525	3404	3981	1639	1763	1947	3399	2919	2525
Abcf1	2806	3739	3482	2481	2978	2647	3223	3167	3389	3260	2715	2670	2195	2319	1967	3346	3258	3173
Abcf2	1653	2395	2494	1400	1708	1582	1439	1585	1609	2042	1805	1843	380	483	339	2543	2001	1512
Abcf3	1289	1381	1437	1065	1046	1025	1223	1315	1316	1066	1158	1182	850	895	735	1186	1074	1016
Abcg1	195	182	160	10	43	25	97	107	78	138	288	234	2	3	1	108	246	38
Abcg2	285	38	59	8	29	9	307	202	280	4	0	0	14	16	11	27	60	34
Abcg3	0	1	0	0	2	2	2	2	0	0	0	0	0	0	0	0	0	0
Abcg4	33	10	11	5	5	0	4	1	1	33	42	18	8	3	1	5	7	1
Abcg5	0	0	0	0	4	0	7	0	6	0	0	0	11	10	1	1	0	0
Abcg8	0	0	0	2	2	1	6	2	0	0	2	0	1	3	1	0	0	0
Abhd1	7	9	1	4	7	5	10	10	5	7	5	4	4	5	0	4	7	2
Abhd10	105	114	119	78	120	84	117	99	136	108	59	48	28	47	24	187	124	162
Abhd11	265	422	398	325	435	432	488	463	488	235	207	160	120	142	132	572	594	637
Abhd11os	19	48	35	36	33	21	16	12	29	3	16	5	10	7	12	9	13	6
Abhd12	2001	2549	2337	1077	1040	1027	944	800	905	1117	1175	1199	2230	2331	2295	3027	5076	2448
Abhd12b	0	0	0	0	1	0	0	0	0	0	0	0	0	0	0	0	0	0
Abhd13	1205	1333	1205	1389	1290	1275	1127	1048	1078	1320	1294	1173	1091	1096	1090	1051	1011	1102
Abhd14a	155	149	149	98	93	70	138	156	151	181	112	95	152	179	134	245	190	238
Abhd14b	239	273	302	547	474	518	408	358	392	127	91	66	384	402	437	443	463	523
Abhd15	25	6	6	46	35	43	11	10	4	4	2	6	1	4	2	30	20	20
Abhd16a	1783	1212	1171	1445	1819	1781	1301	1051	1209	483	479	447	805	845	753	697	980	700
Abhd16b	3	1	1	14	8	9	9	4	5	5	3	6	1	1	0	1	1	10
Abhd17a	1508	2300	2070	2247	2177	2206	1416	1271	1532	2191	2415	2519	1866	1681	1660	1611	1938	1752
Abhd17b	635	575	608	1084	1092	1083	596	580	547	551	565	576	255	227	210	488	618	518
Abhd17c	858	1154	1036	4465	2528	3352	1178	1024	1169	1890	1858	2101	3415	3496	3903	1115	1813	1877
Abhd2	4097	4741	4828	10037	9067	8372	11300	9970	11103	1310	1286	974	7926	8348	8084	2274	1818	2412
Abhd3	28	43	38	139	75	104	164	139	105	38	26	13	113	140	89	164	103	104
Abhd4	1941	1783	1842	3217	2740	3047	1813	1578	1690	1976	2615	2528	2448	2361	1956	3000	3297	3093
Abhd5	768	742	687	1111	1545	1355	678	590	673	1035	1261	1478	401	576	367	736	882	882
Abhd6	686	451	487	259	250	253	511	586	549	801	1005	1009	622	627	446	849	796	795
Abhd8	954	764	722	1515	1546	1673	1055	994	1151	1517	1355	993	423	498	270	1024	1154	1152
Abi1	1539	1778	1857	1626	1582	1684	1923	1786	1850	2255	2804	2878	2603	2737	2716	1786	2012	2117
Abi2	349	284	248	217	287	232	305	323	330	226	84	56	203	182	119	370	274	318
Abi3	7	0	0	1	10	4	2	5	4	6	8	13	0	5	0	8	8	5
Abi3bp	37	13	34	13	22	4	5	1	1	1	1	1	2	2	7	2	91	35
Abl1	3317	2122	1881	2454	2606	2487	2584	2321	2436	2202	1949	1471	1744	1712	1552	1675	1907	1945
Abl2	1043	1377	1333	1166	1206	1158	1264	1204	1348	1621	1782	1800	2327	2170	2438	1358	1142	1313
Ablim1	3755	7193	6924	218	181	125	2111	1775	1967	4340	5957	4910	3594	3959	3675	2431	2131	2684
Ablim2	36	66	67	32	23	20	141	106	118	98	55	44	119	159	80	20	37	26
Ablim3	231	146	120	432	177	273	18	88	42	333	344	168	1	0	1	154	169	198
Abo	0	0	0	0	0	1	0	0	1	5	5	5	7	9	0	7	12	2
Abr	861	403	419	617	632	663	1663	906	1045	2403	3600	2943	1031	1331	1381	755	790	815
Abra	1	0	0	0	0	1	0	0	0	0	0	0	0	0	0	0	0	1
Abracl	431	335	283	229	352	275	221	255	208	415	439	498	154	157	159	477	682	647
Abt1	320	373	436	273	313	306	302	338	367	344	263	342	221	201	175	403	392	365
Abtb1	694	578	633	645	720	824	530	551	590	538	465	356	275	333	241	380	449	454
Abtb2	270	162	172	37	59	35	624	480	530	629	932	876	51	68	31	44	40	26
Acaa1a	1937	1593	1539	2677	2820	3015	2761	2414	2740	1311	1520	1291	2175	2426	2027	1454	2147	2109
Acaa1b	68	98	70	61	64	65	194	163	194	113	150	108	107	122	74	222	481	219
Acaa2	424	454	427	1609	1751	1969	1466	1289	1396	1472	983	898	3717	3946	3603	2889	1719	1676
Acaca	2295	1213	1018	3627	3818	3853	1284	1293	1303	1552	1020	926	353	392	357	2745	1470	1940
Acacb	252	297	231	412	541	401	216	209	180	82	56	35	2143	1896	2265	60	53	122
Acad10	374	531	424	265	274	289	450	342	446	242	308	243	340	409	205	238	190	248
Acad11	494	443	425	550	501	540	583	514	514	749	861	1026	449	491	413	1422	1239	1091
Acad12	105	77	57	88	115	101	184	147	185	79	153	121	57	114	56	57	81	101
Acad8	588	392	447	541	550	548	596	516	487	589	411	383	402	546	409	570	460	618
Acad9	753	494	501	565	599	601	689	791	692	1313	1371	1593	665	709	686	1363	1098	1087
Acadl	1811	2172	2254	2183	2298	2075	3183	2721	3056	1771	1944	1651	2617	2713	2343	2147	3738	3495
Acadm	1095	964	986	1121	1123	1042	1655	1770	1713	1309	871	729	1756	1821	1560	1256	1166	1680
Acads	1039	1530	1519	948	1048	1116	1977	1749	2003	1081	875	803	1136	1267	1034	843	1549	1130
Acadsb	1605	1156	1134	1340	1372	1327	948	1054	856	1064	1133	1002	807	979	709	844	662	825
Acadvl	1620	1392	1233	949	1118	1003	1654	1352	1400	1192	1201	1289	890	932	878	2805	2232	3081
Acan	6	47	38	1	0	0	7	3	8	0	0	0	5	8	4	0	2	1
Acap1	2	2	2	4	3	0	4	1	9	17	9	19	19	11	8	6	12	36
Acap2	2893	2380	2378	931	1074	972	1297	1363	1240	3731	3908	3571	2481	2496	2116	3112	2978	3168
Acap3	898	364	328	497	662	609	581	536	583	822	596	648	242	300	232	542	456	465
Acat1	1204	750	621	1348	1639	1501	962	1272	1127	1133	941	881	1067	1250	1171	1607	1636	1770
Acat2	3967	4160	4340	2864	4135	3835	3278	2835	2960	4765	1980	2178	1813	1842	1701	3205	2146	2221
Acat3	467	507	471	240	375	367	977	549	656	403	156	182	162	180	155	281	207	202
Acbd3	1142	1436	1422	1446	1595	1405	1259	1475	1418	1215	1333	1195	2094	1789	1932	1138	1367	1182
Acbd4	475	338	399	645	455	445	1003	1044	1123	990	684	543	824	971	981	787	917	795
Acbd5	971	992	903	1311	1239	1174	1175	1022	1111	1425	1477	1776	1194	1335	1113	1591	1346	1197
Acbd6	645	757	621	752	819	755	961	995	1070	993	1010	904	743	747	592	784	1019	1139
Acbd7	2	4	10	3	5	12	5	3	5	0	1	7	5	7	1	0	6	8
Accs	191	73	72	115	111	108	180	180	190	37	8	6	18	21	7	62	74	64
Accsl	1	0	0	0	1	1	0	0	0	0	0	0	0	0	0	0	0	0
Acd	345	369	312	368	378	418	346	368	448	360	281	283	277	305	275	310	361	363
Ace	24	53	51	263	237	188	119	61	75	109	71	89	1127	1189	546	13	90	100
Ace2	0	0	0	176	486	304	5	12	9	28	59	109	3	15	2	20	42	7
Ace3	0	0	0	0	0	0	0	0	0	0	0	0	0	0	0	0	0	0
Acer1	0	0	0	1	1	0	0	0	0	10	20	22	0	0	0	14	0	0
Acer2	95	158	166	97	81	37	168	181	177	163	129	123	130	161	146	1458	2265	771
Acer3	530	532	528	681	644	646	1038	1170	1273	1145	1253	1007	547	702	729	1973	960	2007
Ache	11	9	6	7	7	3	10	3	4	16	0	7	17	23	18	7	2	7
Acin1	3203	3223	3258	2667	3576	2992	3786	3713	3825	2468	1447	1153	3385	3349	3005	4047	3501	3631
Ackr1	6	3	7	0	0	0	0	0	1	0	0	0	0	0	0	0	1	0
Ackr2	0	0	0	0	0	0	0	1	4	3	0	1	3	2	2	0	2	0
Ackr3	425	423	406	15	5	4	11	11	30	1030	1018	582	93	90	88	72	138	203
Ackr4	2	8	10	2	7	2	16	5	8	13	10	7	8	8	7	9	2	2
Acly	7040	9887	9710	7856	12205	11108	8896	8611	8614	11669	9007	6766	4165	4749	5118	10323	8337	8525
Acmsd	2	0	0	7	6	9	4	7	6	1	0	1	7	0	1	0	0	0
Acnat1	7	3	4	7	8	10	500	461	428	0	0	1	107	104	87	62	57	63
Acnat2	1	0	0	1	0	0	14	2	3	0	0	0	0	2	2	0	0	1
Aco1	2802	3453	3357	3962	4982	4907	4356	3776	4157	1174	623	623	1964	2019	1710	1951	2276	1954
Aco2	6001	6521	6241	4760	5902	5593	6464	5857	6088	4642	4277	4172	7602	7515	6602	6917	5730	5645
Acot1	562	80	97	219	338	246	544	646	612	151	65	48	26	25	27	41	34	85
Acot10	46	75	94	37	30	35	45	41	32	97	93	138	46	56	47	1	1	3
Acot11	36	26	19	80	20	57	71	125	102	25	4	15	104	132	124	43	101	73
Acot12	15	20	15	0	0	0	1	0	1	0	0	0	0	0	0	0	0	0
Acot13	439	381	365	346	526	428	591	521	602	523	601	994	929	896	800	290	453	387
Acot2	101	21	22	362	373	378	154	184	147	19	19	14	12	6	13	13	56	31
Acot3	0	0	0	0	0	0	8	7	7	0	0	0	0	0	0	0	0	0
Acot4	6	4	3	4	0	1	134	71	79	16	20	7	2	1	1	2	18	2
Acot5	4	1	2	0	0	0	0	0	2	1	2	0	0	0	0	0	0	0
Acot6	56	14	15	15	19	7	59	48	34	30	38	23	24	18	17	21	25	29
Acot7	398	315	348	7238	14835	12205	702	835	771	1937	1286	998	489	471	452	1283	1503	2051
Acot8	246	181	225	251	272	276	303	275	294	212	174	157	231	254	221	329	440	342
Acot9	788	1470	1380	600	572	597	607	595	714	2004	1920	2454	937	1126	982	721	751	804
Acox1	2569	1962	1896	4693	5088	4984	4750	3414	3901	1605	2327	2304	9669	9781	9454	2808	3454	2116
Acox2	1341	52	54	53	97	58	3746	4291	5175	85	126	119	1008	1025	955	3	3	8
Acox3	657	417	407	925	867	937	758	637	702	327	355	258	449	453	467	431	446	317
Acoxl	1	1	2	1163	1878	1511	1	2	6	2	10	7	15	8	7	6	10	20
Acp1	1038	1320	1237	800	995	792	854	904	902	1608	1659	2153	2003	1990	1802	1916	2051	1795
Acp2	909	695	667	821	807	813	654	539	612	187	170	146	174	224	189	442	336	326
Acp5	254	661	783	45	172	45	100	104	82	145	57	43	557	541	684	285	375	737
Acp6	483	621	555	568	486	425	1156	1117	1108	1098	1088	873	1510	1489	1115	943	864	1385
Acpp	1810	1528	1502	64	68	83	22	8	25	216	95	62	58	74	15	88	33	181
Acr	0	0	0	0	0	0	0	0	0	0	0	0	0	0	0	0	0	0
Acrbp	44	28	45	44	54	52	122	128	114	35	35	35	175	171	101	123	77	90
Acrv1	0	0	0	0	0	0	0	0	0	0	0	0	0	0	2	0	0	0
Acsbg1	3	0	3	6	0	3	1	0	2	1990	2091	1147	9	6	16	231	662	1001
Acsbg2	1	0	0	0	1	0	0	0	0	0	5	0	0	0	0	0	0	0
Acsf2	443	191	170	247	175	130	903	592	753	396	163	135	1080	1095	617	706	656	829
Acsf3	315	359	339	335	364	359	593	532	573	230	236	235	188	312	182	250	373	279
Acsl1	220	318	319	1011	686	741	1515	1131	1348	1266	1013	1025	1190	1309	1171	343	374	482
Acsl3	2768	4296	4123	1217	1318	1064	834	1075	1045	2410	1547	917	1257	1210	1343	1465	1151	1724
Acsl4	4728	15184	14790	10134	8740	8047	5163	4894	4849	1504	874	702	1273	1417	1122	2019	3783	3700
Acsl5	2937	3953	3864	7964	8977	9139	3658	4371	4074	3112	1871	1577	4134	4826	4908	3859	3200	2835
Acsl6	121	340	298	3	4	1	0	4	1	0	0	0	0	0	0	0	2	3
Acsm1	0	0	0	9	27	23	30	5	16	0	2	0	0	0	0	0	0	0
Acsm2	0	0	0	0	0	0	0	0	3	0	0	0	0	0	0	0	0	0
Acsm3	18	12	11	14	10	11	70	107	111	17	31	25	607	616	681	43	119	192
Acsm4	0	0	3	0	0	0	4	2	0	1	0	0	1	0	0	0	0	0
Acsm5	0	0	0	0	1	0	7	0	7	0	0	0	0	0	0	0	0	0
Acss1	620	1594	1199	993	1559	1746	359	411	395	17	9	11	789	1005	1000	82	127	181
Acss2	567	404	424	935	1250	947	1097	867	950	2922	1789	1928	1447	1412	1441	698	632	753
Acss2os	0	0	0	0	0	0	0	0	0	2	0	0	0	0	1	0	0	0
Acss3	116	13	6	42	43	27	26	44	47	0	0	0	0	0	0	1	5	24
Acta1	1	4	4	0	1	1	152	344	437	0	25	38	115	107	126	0	2	1
Acta2	590	14	15	8	16	2	2	14	6	3	1	5	0	1	0	6	21	10
Actb	20585	19966	21294	39984	44009	49750	22235	24143	25521	17503	14954	15901	12929	14545	17321	18947	37585	22054
Actbl2	6	2	0	0	0	0	1	3	2	0	0	0	0	0	0	0	0	0
Actc1	1	0	0	0	0	0	0	0	0	0	0	0	0	0	0	0	0	0
Actg1	20415	21209	21024	14815	19853	21304	25213	27746	28388	14182	18375	21338	14304	14090	22083	27329	50002	35073
Actg2	61	0	0	0	3	0	0	0	0	0	1	0	0	0	0	2	6	4
Actl10	2	0	1	0	1	0	1	3	3	1	0	0	0	3	1	3	1	2
Actl11	0	0	0	0	0	0	1	0	0	0	0	0	0	0	0	0	0	0
Actl6a	666	880	822	590	861	692	731	874	839	1102	712	641	499	448	439	1150	1341	1136
Actl6b	0	0	0	0	1	0	0	1	0	0	0	0	1	0	2	0	0	0
Actl7a	0	0	0	0	0	0	0	0	1	0	0	0	0	0	0	0	0	0
Actl7b	0	0	0	0	0	0	0	0	0	0	0	0	0	0	0	0	0	0
Actl9	3	0	0	0	0	0	0	0	0	0	0	0	0	0	0	0	0	0
Actn1	9474	6389	6666	5343	4170	5887	4389	5287	5194	6406	5979	6115	2303	2647	1842	3121	4743	2771
Actn2	6	5	4	0	0	1	1	0	0	0	1	0	8	8	8	0	3	0
Actn3	56	18	19	1	6	4	4	2	4	1	4	4	1	0	2	0	10	7
Actn4	10666	11950	11103	12465	15776	15295	16277	16237	17464	14401	14357	12815	15070	15079	13847	14749	20965	15545
Actr10	1314	1418	1345	1077	1163	1041	1389	1256	1308	1809	1975	2179	972	1093	927	1561	1792	1547
Actr1a	2660	2432	2504	2496	3033	2985	2437	2316	2407	3903	3360	3021	2355	2331	2191	3275	3569	3104
Actr1b	3066	2920	2772	3456	3648	3725	2990	2950	3152	2339	2106	1985	2878	2793	2801	1894	2172	2038
Actr2	4549	5838	5801	3706	4309	4058	5430	5172	5249	6879	9061	10286	5860	5864	5691	6973	7602	5960
Actr3	2996	3308	3366	3100	4056	3647	4002	4241	4087	4883	5560	6680	7842	7666	9294	4419	6373	5024
Actr3b	43	9	14	2	0	2	18	16	21	58	18	9	8	13	4	36	9	16
Actr5	268	263	242	286	362	281	353	422	387	287	240	269	324	338	267	258	262	329
Actr6	126	160	131	93	94	97	156	190	172	207	144	162	116	137	101	204	321	297
Actr8	614	618	635	556	624	570	716	632	798	601	533	497	750	760	572	598	524	620
Actrt1	0	0	0	0	0	0	0	0	0	0	0	0	0	0	0	0	0	0
Actrt2	0	0	0	0	0	0	0	0	0	0	0	0	0	0	0	0	0	0
Actrt3	0	0	0	0	0	0	0	1	1	1	0	0	0	0	0	0	0	0
Acvr1	225	327	301	404	528	419	362	367	323	337	441	356	226	212	155	471	693	668
Acvr1b	2609	1525	1599	2005	2062	2002	1885	2144	2185	2136	2223	1929	2734	2779	2857	2176	1820	2343
Acvr1c	0	2	4	11	18	14	0	0	1	1	0	1	319	312	295	0	0	2
Acvr2a	549	632	614	736	753	735	594	682	701	343	287	219	516	581	568	355	270	347
Acvr2b	83	117	130	114	122	91	98	118	127	155	108	103	296	236	185	103	97	106
Acvrl1	267	54	104	49	157	26	66	54	55	26	22	26	246	232	208	12	279	195
Acy1	82	168	151	105	91	98	106	127	115	181	140	187	171	172	162	171	139	131
Acy3	64	109	94	87	91	94	242	193	246	64	92	62	129	129	106	81	88	79
Acyp1	247	253	257	258	250	324	322	305	312	170	277	377	147	233	140	169	389	293
Acyp2	53	22	18	78	111	82	18	19	10	2	1	1	1	0	1	5	28	7
Ada	72	108	78	16	23	17	38	74	45	420	539	911	37	19	12	87	63	54
Adad1	0	0	0	0	0	0	1	0	2	0	0	0	0	0	0	0	0	0
Adad2	1	1	0	0	0	0	0	0	0	0	0	0	0	0	0	0	0	0
Adal	208	204	178	166	193	208	215	226	212	185	72	79	50	84	48	255	181	154
Adam10	6405	5655	5856	4683	3619	3906	2059	2182	2187	2278	1977	1573	6597	7115	8024	3147	4944	4072
Adam11	76	25	13	19	12	11	328	205	380	8	6	6	25	14	5	5	13	6
Adam12	899	25	25	42	105	86	0	0	0	0	1	0	0	0	0	0	16	6
Adam15	2696	2259	2073	1147	1210	1217	1161	1070	1125	1130	1167	954	1400	1445	1439	1510	1388	1617
Adam17	1810	1756	1681	2318	2438	2339	1801	1890	1877	2016	1796	1527	1333	1514	1201	2256	2095	2218
Adam18	0	0	0	0	0	0	0	0	0	0	0	0	0	0	0	0	0	0
Adam19	349	95	105	1176	1557	766	6	1	0	11	11	31	0	0	0	8	81	44
Adam1a	31	9	7	33	37	55	47	21	28	22	7	5	11	19	5	57	44	31
Adam1b	14	5	4	29	24	46	16	10	10	13	6	2	5	12	3	13	16	7
Adam2	0	1	0	0	0	0	0	0	0	0	0	0	0	2	1	0	0	0
Adam20	0	0	0	0	0	0	0	0	1	0	0	0	0	0	0	0	0	0
Adam21	1	0	0	0	0	0	0	3	0	0	2	1	0	1	0	1	1	2
Adam22	128	20	16	134	206	194	72	113	74	1	0	6	121	81	92	6	16	6
Adam23	86	35	28	54	91	40	5	0	0	0	2	3	0	1	0	0	165	48
Adam24	0	0	0	0	0	0	0	0	0	0	0	0	0	0	0	0	0	0
Adam25	0	0	0	0	0	0	0	0	0	0	0	0	0	0	0	0	0	0
Adam26a	0	0	0	0	0	0	0	0	0	0	0	0	0	0	0	0	0	0
Adam26b	0	0	0	0	0	0	0	0	0	0	0	0	0	0	0	0	0	0
Adam28	18	174	210	147	57	71	1	3	3	143	42	17	453	517	526	547	667	765
Adam29	0	0	0	0	0	0	0	0	0	0	0	0	0	0	0	0	0	0
Adam3	0	1	1	0	0	0	0	0	0	0	0	0	0	0	0	0	0	0
Adam30	0	0	0	0	0	1	1	0	0	3	0	0	0	0	0	0	0	0
Adam32	2	0	1	2	0	4	1	1	0	2	2	3	5	0	0	7	0	0
Adam33	200	107	118	3	20	11	159	120	230	0	3	0	0	4	2	0	66	17
Adam34	0	0	0	0	0	0	0	0	0	0	0	0	0	0	0	0	0	0
Adam39	0	0	0	0	0	0	0	0	0	0	0	0	0	0	0	0	0	0
Adam4	11	3	2	5	25	8	9	5	2	7	3	1	1	5	2	12	5	1
Adam5	0	2	0	0	1	2	1	1	1	0	0	0	2	0	0	0	3	0
Adam6a	0	0	0	0	0	0	0	0	0	0	0	0	0	0	0	0	0	0
Adam6b	0	0	0	0	0	0	0	0	0	0	0	0	0	0	0	0	0	0
Adam7	0	0	0	11	14	11	0	0	2	0	0	0	2	0	2	0	0	0
Adam8	63	100	103	62	287	196	493	150	332	956	1204	736	1737	1789	1057	663	1494	1455
Adam9	11174	6750	7353	7643	7775	7464	4187	4009	4028	1357	1147	978	6855	6840	6872	1664	2528	2070
Adamdec1	13	29	28	14	129	14	1	2	0	2	0	0	30	36	22	64	279	193
Adamts1	2076	1521	1361	1653	2452	1742	180	343	344	295	123	134	38	28	25	17	285	297
Adamts10	303	63	38	297	372	247	45	50	48	6	8	1	0	1	0	16	75	42
Adamts12	302	15	14	3	22	7	3	1	2	0	0	0	0	0	0	0	8	18
Adamts13	3	6	7	3	1	1	3	4	8	6	6	9	7	2	1	36	8	9
Adamts14	169	56	69	5	16	3	5	2	4	0	0	0	0	2	0	0	11	17
Adamts15	1485	41	24	35	29	15	311	472	628	2	1	3	292	322	253	31	8	100
Adamts16	0	0	0	0	0	0	1	5	3	0	1	0	0	2	0	0	2	0
Adamts17	2	1	9	1	0	1	8	15	19	16	19	5	0	0	2	35	23	10
Adamts18	0	0	0	0	0	0	0	0	0	0	1	0	0	0	0	0	0	0
Adamts19	24	5	2	0	0	4	0	0	0	0	0	0	0	0	0	0	2	2
Adamts2	3401	525	477	32	218	56	12	32	48	6	2	0	0	0	0	0	74	35
Adamts20	3	0	0	0	2	0	0	0	0	0	0	0	0	0	0	0	0	0
Adamts3	112	20	5	11	32	11	2	0	0	0	0	0	0	0	0	0	18	6
Adamts4	2901	3033	2818	524	457	338	41	39	47	1	5	12	20	20	12	6	343	190
Adamts5	47	50	52	13	6	5	46	63	90	1	0	0	0	0	0	0	8	11
Adamts6	10	1	3	3	5	4	7	7	13	7	0	0	0	0	0	12	18	3
Adamts7	1496	564	423	183	487	202	334	326	312	112	69	41	18	17	8	67	206	153
Adamts8	103	74	91	6	9	10	0	0	0	0	0	0	0	0	0	0	0	0
Adamts9	2833	5480	4948	523	679	416	979	973	1100	0	0	2	197	210	163	1	78	68
Adamtsl1	236	2	2	69	58	125	1	7	1	0	0	2	0	0	0	0	9	7
Adamtsl2	2	0	0	0	0	0	0	0	0	0	0	0	0	0	0	0	0	0
Adamtsl3	0	0	1	70	17	18	0	7	1	10	2	0	0	0	0	0	10	0
Adamtsl4	84	127	147	682	373	715	282	253	229	432	516	121	113	147	87	61	54	108
Adamtsl5	88	54	49	392	366	455	104	135	123	1082	1078	977	562	637	569	494	520	840
Adap1	37	232	203	142	165	134	820	903	946	40	59	72	938	992	1074	52	123	63
Adap2	15	1	4	8	19	17	40	33	28	0	0	0	60	57	34	2	1	1
Adar	931	983	1123	772	1213	845	2492	1625	1849	491	447	388	672	985	725	1154	897	904
Adarb1	405	143	116	83	44	57	111	83	83	3013	2452	1983	15	16	16	183	144	180
Adarb2	1	1	0	0	0	0	0	0	0	0	2	0	0	0	4	0	1	0
Adat1	138	154	161	123	136	74	218	223	204	161	121	118	134	148	120	231	105	210
Adat2	118	142	118	87	106	88	168	142	152	156	153	120	151	137	144	237	182	220
Adat3	0	0	0	0	0	0	0	0	0	0	0	0	0	0	0	151	97	95
Adck1	164	296	256	147	147	149	180	161	184	194	195	166	57	72	51	145	193	172
Adck2	323	222	215	223	202	225	301	302	299	255	269	166	398	417	379	431	461	476
Adck5	578	783	812	395	425	356	1559	1421	1382	480	428	375	506	547	422	510	544	579
Adcy1	242	33	28	26	18	14	26	47	44	4	6	0	0	1	0	0	3	1
Adcy10	4	3	3	0	0	1	7	2	0	2	2	1	1	1	0	0	0	0
Adcy2	33	13	11	61	203	50	50	60	41	13	8	4	42	51	72	10	80	16
Adcy3	248	113	99	252	212	199	82	101	112	991	1293	874	24	29	33	157	198	241
Adcy4	33	62	42	4	5	4	1	3	9	13	20	7	10	11	13	21	37	26
Adcy5	1255	112	42	90	103	55	15	7	15	4	8	2	6	7	10	3	51	27
Adcy6	1799	1049	954	1289	1432	1259	4774	4069	4579	553	496	329	3734	3965	4108	499	695	675
Adcy7	60	37	52	1117	1280	1020	43	19	24	21	12	13	11	12	9	27	28	20
Adcy8	6	10	9	2	0	0	27	47	14	23	62	91	3	2	0	8	2	13
Adcy9	346	126	121	455	432	499	457	463	430	260	141	107	555	518	404	133	103	129
Adcyap1	5	87	159	4	5	0	0	0	1	0	0	0	0	0	1	0	0	0
Adcyap1r1	472	195	180	7	0	26	1	0	2	0	0	0	0	0	0	0	102	93
Add1	3730	4176	3899	2449	3019	2824	3576	3209	3382	2730	2291	1857	3005	3281	2620	2965	3937	3976
Add2	1747	140	148	9	6	3	2	3	3	55	30	19	3	4	0	239	562	126
Add3	1927	773	798	355	467	310	771	1226	1000	799	410	266	2119	2172	1875	2145	3274	2430
Adgb	5	4	4	9	1	17	31	27	37	0	0	0	0	0	0	2	4	1
Adgra1	1	0	0	0	0	0	0	0	0	0	0	0	0	0	0	0	0	0
Adgra2	3562	595	529	54	325	76	18	38	35	23	25	23	15	23	10	463	535	609
Adgra3	1096	1122	1140	944	908	1112	772	942	842	343	175	121	734	701	726	15	382	160
Adgrb1	11	0	1	1	0	0	2	2	2	13	14	9	8	5	18	8	20	499
Adgrb2	159	66	56	47	26	30	26	11	26	102	72	45	0	1	0	53	90	137
Adgrb3	3	0	0	0	0	0	0	0	0	0	0	0	0	0	0	1	1	1
Adgrd1	21	6	1	3	3	25	5	0	0	4	2	0	1	1	0	0	19	4
Adgre1	93	47	58	32	716	263	182	9	60	6	0	0	0	1	4	0	14	1
Adgre4	0	0	0	4	19	3	0	2	0	0	0	0	0	0	0	0	0	0
Adgre5	646	249	285	257	242	189	919	1086	1146	175	101	64	480	581	294	1792	1263	752
Adgrf1	223	853	882	0	2	0	7	11	6	2	0	0	0	0	0	1	2	6
Adgrf2	3	1	0	5	0	0	2	6	9	183	384	312	6	1	0	8	0	4
Adgrf3	0	1	1	0	0	0	1	1	0	0	0	0	0	0	0	0	0	0
Adgrf4	2	1	2	4	5	0	9	8	3	934	914	511	3	2	10	414	326	499
Adgrf5	155	197	318	9761	10465	10104	2	11	22	8	7	42	4	6	8	4	45	56
Adgrg1	948	824	778	4583	6701	6321	2954	3170	3333	974	660	514	2846	3080	2603	406	671	463
Adgrg2	14	5	7	10	6	8	34	16	34	156	120	101	1027	1146	923	23	18	8
Adgrg3	0	0	2	2	10	9	12	5	8	5	0	1	2	4	1	0	0	1
Adgrg5	0	0	2	0	4	0	2	1	2	0	3	0	3	2	2	0	0	0
Adgrg6	63	62	68	363	433	368	652	1025	961	16	8	4	401	375	576	1043	1323	1122
Adgrg7	0	0	0	0	1	0	3	12	0	0	0	0	0	0	0	5	0	0
Adgrl1	1071	394	314	668	717	609	982	937	1071	1046	664	451	81	68	42	1977	934	1361
Adgrl2	1400	2584	2437	871	1190	843	3365	3343	3777	853	1072	923	261	332	257	745	1118	793
Adgrl3	45	36	20	23	173	32	0	0	3	1	0	0	1	0	0	0	37	15
Adgrl4	8	1	0	0	0	0	0	4	0	0	0	0	0	0	0	0	12	10
Adgrv1	1	6	0	9	4	3	76	65	80	17	13	7	31	40	20	11	12	5
Adh1	1029	15	11	16	48	1	167	54	119	3	11	5	1348	1430	977	72	638	183
Adh4	4	2	0	0	0	0	0	0	0	0	0	0	0	0	0	1	0	0
Adh5	1913	1497	1418	1381	1723	1514	1970	1814	1898	1514	1424	1872	1390	1493	1142	1812	2158	1727
Adh6a	1	0	0	0	0	0	0	0	1	0	0	0	0	0	0	3	6	0
Adh6-ps1	0	0	0	0	0	0	0	0	0	0	0	0	0	0	0	0	0	0
Adh7	16	2	0	86	104	61	1	0	0	14383	18928	8177	5620	5794	5073	95	38	61
Adhfe1	101	77	55	62	69	36	240	163	222	20	16	7	143	198	84	15	51	21
Adi1	2521	1997	1750	757	906	729	995	961	951	433	285	355	730	754	618	658	751	600
Adig	8	2	0	6	1	1	3	4	4	0	1	0	0	0	0	5	20	3
Adipoq	1	0	0	0	0	0	2	0	0	0	0	0	0	3	1	0	0	1
Adipor1	4612	6361	5702	5939	5748	5924	3813	3809	4085	7671	10669	10134	5820	5458	5126	5060	5820	5808
Adipor2	3511	4755	4635	6000	5057	6222	6025	5403	5679	2274	2155	2028	7028	7265	7184	4166	4467	3851
Adk	584	759	772	3628	3709	3477	4812	4039	4571	1208	1349	1280	637	595	476	934	867	818
Adm	281	210	317	50	268	73	22	63	134	396	1083	1459	1537	1188	1777	37	389	975
Adm2	16	83	93	42	21	14	89	197	214	17	15	77	113	127	192	1	24	30
Adnp	112	99	92	123	110	134	186	157	217	122	69	54	120	71	92	79	94	129
Adnp2	606	621	623	541	496	545	801	925	856	708	652	599	511	568	399	632	675	713
Ado	923	1062	998	515	699	652	572	652	649	858	681	697	539	545	393	830	869	825
Adora1	329	1571	1648	35	59	47	2111	1943	2015	0	8	2	1527	1788	1552	9	16	11
Adora2a	34	28	48	28	60	21	13	14	16	1	1	2	19	6	2	13	145	43
Adora2b	132	75	68	319	235	254	20	21	37	483	562	428	3	1	1	854	635	610
Adora3	0	0	0	15	19	24	0	0	0	0	0	0	0	0	0	0	0	0
Adpgk	935	796	780	643	588	533	573	734	749	683	577	430	382	389	271	631	503	561
Adprh	1360	830	727	470	638	518	853	782	833	898	876	984	438	530	445	727	1190	1011
Adprhl1	0	0	0	1	0	0	0	0	1	0	0	0	0	0	0	0	0	0
Adprhl2	689	696	725	450	661	582	718	642	823	943	853	789	396	404	267	991	1270	1373
Adprm	230	202	213	203	289	279	288	244	257	247	251	288	373	405	372	222	316	253
Adra1a	0	0	0	0	0	0	0	0	0	0	0	0	0	0	0	0	0	0
Adra1b	1	1	0	0	0	4	0	5	6	0	0	0	0	0	1	0	0	0
Adra1d	2	1	0	1	0	0	2	0	1	0	1	0	0	0	0	0	2	4
Adra2a	118	26	13	21	1	2	14	16	9	1	0	0	13	9	20	5	10	4
Adra2b	4	1	0	0	0	2	1	0	2	0	4	3	0	0	0	0	0	1
Adra2c	0	0	0	0	0	0	1	0	0	0	0	0	0	0	0	0	5	4
Adrb1	5	8	11	204	86	190	113	79	147	110	74	57	55	44	33	42	64	57
Adrb2	21	9	8	807	508	703	250	142	170	376	370	320	9	4	7	100	31	59
Adrb3	1	0	0	1	0	0	1	4	0	35	65	54	2	4	0	15	23	34
Adrm1	1234	1763	1668	1138	1373	1282	1228	1273	1361	1198	1309	1214	1045	1072	927	1836	2562	2049
Adsl	787	1017	948	539	826	669	830	956	953	769	678	602	544	653	449	1247	1261	1235
Adss	1352	1533	1634	2746	2698	2351	3192	2923	2915	3237	3187	2811	3925	4824	3360	2202	2250	2256
Adssl1	81	183	140	3085	3842	3709	397	312	351	192	198	127	348	330	169	121	363	358
Adtrp	236	584	493	5	32	11	11	21	8	347	457	460	7	15	3	136	112	74
Aebp1	13268	2066	1856	242	444	110	119	81	163	28	21	14	1	6	0	7	596	536
Aebp2	1093	1637	1542	1187	1493	1256	1311	1379	1424	3199	2657	2715	1188	1127	1023	2412	1923	2714
Aen	1986	1770	2011	555	804	649	1090	986	1103	2176	2935	3232	874	919	680	2032	1870	1204
AF067061	0	0	0	0	8	0	0	0	1	0	0	0	0	0	0	0	0	0
AF067063	0	0	0	0	8	0	0	1	4	0	0	0	0	0	0	0	0	0
AF357355	0	0	0	0	0	0	0	0	0	0	0	0	0	0	0	0	0	0
AF357425	0	0	0	0	0	0	0	0	0	0	0	0	0	0	0	0	0	0
AF366264	0	0	0	0	0	0	0	0	0	0	0	0	0	0	0	0	0	0
Afap1	1267	413	484	150	260	82	783	724	792	1796	2074	1579	124	127	52	635	637	735
Afap1l1	663	995	1097	1822	2130	1805	818	1042	840	152	141	105	293	364	197	3385	652	2577
Afap1l2	112	47	38	16	80	14	6	26	15	3912	4482	3407	18	17	26	252	155	140
Aff1	2769	1364	1300	4778	3975	4726	2028	2054	2041	1319	1001	727	1933	2244	1639	1615	1959	1721
Aff2	9	12	7	4	4	2	1	7	2	3	5	1	0	0	0	1	28	10
Aff3	6	1	7	2	2	2	0	0	0	10	0	1	0	0	0	3	0	47
Aff4	4675	3895	4052	5291	4425	4805	6546	6883	6775	5062	5429	5150	5785	5873	5635	3685	3500	3486
Afg3l1	1590	2212	2069	1167	1625	1349	1775	1547	1616	1464	1065	1166	1076	1179	1022	1317	1403	1226
Afg3l2	2127	2685	2463	1377	1576	1380	2041	2070	2093	2769	2766	2843	2261	2242	2586	4039	2509	3067
Afm	0	1	1	0	5	1	112	46	38	0	0	0	0	2	2	0	1	1
Afmid	33	39	46	50	35	44	91	93	84	66	94	59	168	153	165	107	148	170
Afp	4	7	5	8	53	24	4859	1384	1451	0	0	0	5	9	2	0	4	1
Aftph	1284	1524	1482	1251	1288	1368	1438	1510	1539	2001	1789	1376	1783	1965	1744	2072	1857	2102
Aga	1168	1836	1948	486	675	557	740	572	706	246	331	334	806	947	663	381	593	552
Agap1	1962	994	1067	568	613	570	2400	2271	2497	937	1052	1128	636	588	495	1070	1233	1280
Agap2	464	43	37	2	11	5	26	50	15	11	8	4	1	4	0	4	15	13
Agap3	1292	1656	1621	2979	3363	3822	1316	1398	1482	3653	3306	2850	1750	1807	1484	2505	2209	2707
Agbl1	0	0	0	0	0	0	0	0	0	0	0	0	0	0	0	0	1	0
Agbl2	3	15	11	13	23	12	57	71	63	1	0	1	4	4	0	0	1	0
Agbl3	72	59	32	108	72	106	128	130	114	61	70	32	42	54	31	81	58	76
Agbl4	1	0	0	0	0	0	0	1	0	0	0	0	2	0	0	0	0	0
Agbl5	252	268	245	339	327	362	752	645	697	224	158	147	493	452	294	306	381	428
Ager	86	14	13	91882	75124	98618	38	35	42	83	59	432	127	99	92	91	76	276
Agfg1	1521	1459	1368	1982	1746	1706	3626	3776	3911	2569	2340	1939	1614	1837	1203	2034	2119	1916
Agfg2	1241	731	772	1097	1628	1440	1053	910	1042	1145	780	658	1284	1222	791	1001	893	959
Aggf1	1533	1502	1563	1135	1430	1289	1263	1221	1236	1594	1310	1328	869	889	872	1839	1536	1481
Agk	76	114	95	139	88	107	170	123	172	139	88	62	100	108	55	221	227	311
Agl	1113	588	607	679	876	669	1013	938	1042	685	490	427	771	864	738	750	714	825
Agmat	0	0	0	0	0	0	14	2	4	0	0	0	0	0	0	0	0	0
Agmo	4	0	2	24	59	44	260	179	227	1	2	0	119	139	136	5	20	12
Ago1	1417	1204	1153	1749	1896	1814	1588	1540	1564	1277	952	907	844	1079	861	1038	1101	1299
Ago2	2805	3110	3230	1846	1808	1929	2267	2538	2614	3995	3716	3587	4487	4443	4401	2331	1931	2327
Ago3	772	514	536	567	547	488	557	571	498	720	876	802	735	739	696	313	243	275
Ago4	96	58	50	572	492	539	116	100	69	216	134	94	210	182	111	161	182	207
Agpat1	1150	1554	1411	1477	1466	1458	1563	1443	1704	907	957	816	1361	1427	1280	1182	1589	1382
Agpat2	2099	1360	1332	1378	1214	1133	1131	1006	1128	830	624	541	686	928	887	867	915	791
Agpat3	1431	1339	1290	5937	5322	5607	2513	2192	2353	1213	937	837	1064	1104	711	1293	1490	1310
Agpat4	279	884	940	69	78	44	254	359	349	100	25	16	1058	1036	1248	81	84	54
Agpat5	435	749	824	436	493	345	778	954	985	893	823	726	673	632	524	981	682	864
Agps	1424	2184	2121	2216	2180	2216	3086	3607	3180	3528	3033	3103	2310	2456	2693	2245	2088	1928
Agr2	124	3	16	16	3	14	27	188	47	6	7	6	1499	1823	2393	97	592	4087
Agr3	1	0	0	2	0	8	1	0	2	0	0	0	1	3	3	0	0	0
Agrn	3093	9366	9420	31221	24345	28924	39730	29900	32791	8755	6646	5017	13550	15504	14353	9552	9560	12226
Agrp	10	3	1	10	7	6	16	13	18	17	25	21	3	8	8	9	6	9
Agt	46	7	7	16	20	12	2844	1390	1855	0	0	0	2	2	4	0	13	3
Agtpbp1	357	436	357	442	457	374	306	290	340	386	421	321	227	220	217	262	249	218
Agtr1a	37	3	1	26	21	10	79	38	49	0	0	0	0	0	0	0	15	11
Agtr1b	2	0	0	0	0	0	0	0	0	0	0	0	0	0	0	0	0	0
Agtr2	128	10	12	0	6	10	0	0	0	0	0	0	0	0	0	0	99	38
Agtrap	1470	1614	1494	1560	1148	1150	1650	1457	1604	594	355	323	968	1043	885	622	948	719
Agxt	0	0	0	16	4	21	0	0	2	2	0	0	0	0	0	0	0	3
Agxt2	0	0	0	0	0	0	5	0	0	0	0	0	0	0	0	0	0	0
Ahctf1	1493	2148	2051	1329	1325	1297	1216	1458	1392	2068	1894	1792	941	1066	949	2071	1550	1615
Ahcy	1179	1724	1400	548	778	702	1567	1642	1724	2926	2104	1633	2174	2041	1821	3414	2993	3841
Ahcyl1	3343	3912	3581	2510	2726	2449	5830	5122	5518	3594	3841	4026	8470	8651	7836	2819	3016	3340
Ahcyl2	5759	4397	4105	1820	1654	1687	940	1108	939	2710	2348	2482	3440	3443	4249	878	1175	1221
Ahdc1	1139	671	692	910	882	1039	2349	2231	2435	1467	1431	1135	1001	934	916	1243	917	1220
Ahi1	237	266	260	142	166	104	214	233	158	324	263	187	22	23	13	164	171	213
Ahnak	4163	2640	3521	26826	23173	29409	3470	5035	5203	24240	23378	26140	8779	11532	12493	45109	25287	33872
Ahr	346	431	444	571	441	482	1880	1566	2025	436	330	239	919	836	839	1743	1516	4129
Ahrr	10	19	13	8	44	12	8	7	9	2	0	0	5	0	0	0	28	12
Ahsa1	982	1275	1227	711	823	707	934	951	1056	1470	1231	1168	604	699	569	2157	2164	1822
Ahsa2	272	325	339	171	212	194	277	269	227	211	163	125	134	167	167	342	409	363
Ahsg	0	1	1	1	2	6	926	182	343	0	0	0	0	0	1	0	0	0
AI115009	14	4	1	0	0	0	0	0	3	0	0	0	0	0	0	0	0	0
AI182371	0	2	4	26	27	26	11	10	7	10	3	9	5	8	1	5	3	5
AI314278	0	0	0	0	0	0	0	0	0	0	0	0	0	0	1	0	0	0
AI413582	462	644	564	206	386	289	297	270	272	919	914	819	498	545	496	503	936	1099
AI427809	6	0	1	0	1	0	0	0	0	0	0	0	0	0	0	1	0	0
AI429214	28	36	49	43	55	31	68	57	55	64	47	29	8	1	5	16	98	111
AI463170	2	5	1	1	4	0	0	2	3	0	0	0	4	2	1	5	31	16
AI467606	67	13	22	423	452	409	1	1	6	0	0	3	70	122	58	0	8	3
AI504432	0	4	7	2	16	2	0	0	0	0	0	0	0	0	0	2	4	5
AI506816	2835	4089	3658	729	1658	1086	1841	2706	2441	2662	1985	1553	1724	1716	1337	197	85	124
AI507597	0	0	0	0	0	0	0	0	0	0	0	0	0	0	0	0	2	0
AI593442	0	0	0	0	0	0	0	0	0	0	0	0	0	0	0	0	0	0
AI597479	455	545	578	555	516	560	738	686	700	812	776	679	299	393	285	775	661	665
AI606473	0	0	0	0	0	0	0	0	0	0	0	0	0	0	0	0	0	0
AI646519	0	0	0	0	0	0	0	0	1	0	0	0	0	0	0	0	0	0
AI661453	637	1136	1149	1032	1127	1357	1387	1532	1586	2479	5627	5540	3543	4054	3274	1643	2135	2211
AI662270	4	0	2	4	4	3	2	0	0	2	0	0	0	0	1	0	2	0
AI837181	805	750	659	546	760	774	640	596	716	566	628	611	507	557	513	573	827	662
AI847159	0	0	0	2	0	0	1	0	0	0	0	0	0	0	0	0	0	0
AI854703	29	38	35	6	1	2	8	25	14	0	1	1	3	4	0	5	74	60
AI987944	263	260	212	333	252	237	383	336	327	215	162	146	218	278	214	297	314	241
Aicda	0	2	2	0	0	0	0	1	0	0	0	0	0	0	1	0	2	0
Aida	530	693	649	283	392	316	609	503	579	694	369	269	250	357	247	755	884	882
Aif1	6	2	4	1	48	28	145	70	84	1	0	0	1	0	2	0	0	0
Aif1l	75	101	112	18	24	19	153	115	119	128	212	87	3	0	3	30	54	25
Aifm1	1008	1077	1009	798	1017	913	1594	1320	1433	682	486	514	679	727	600	1181	831	936
Aifm2	257	169	177	671	496	484	453	363	429	208	216	202	670	664	471	361	513	384
Aifm3	44	40	35	457	399	336	312	248	297	4	5	8	65	66	19	6	5	10
Aig1	547	1444	1522	480	338	365	677	808	858	1252	971	710	643	637	514	1033	1215	1604
Aim2	7	41	47	8	25	5	25	16	12	4	8	1	230	280	180	873	279	462
Aimp1	1040	1148	1214	787	865	783	1099	1311	1367	1450	1231	1612	1207	1277	1172	1257	1310	1512
Aimp2	199	349	322	124	193	170	268	281	328	214	256	222	164	187	138	539	575	557
Aip	788	767	699	860	1108	1015	767	821	882	932	1108	1264	736	780	713	1062	1238	1100
Aipl1	1	3	7	1	3	1	7	10	2	68	105	52	33	25	20	9	10	21
Aire	1	5	2	0	1	0	8	23	37	0	0	1	6	5	0	0	4	0
Airn	61	17	37	142	96	108	209	214	222	76	36	35	266	315	333	58	77	72
Ajap1	7	1	0	0	4	1	0	0	0	0	5	0	0	0	0	0	0	0
Ajuba	963	2373	2401	2165	2141	2565	2368	2840	2787	6140	5573	5511	1554	1708	1495	4585	3493	4388
Ak1	951	241	254	390	648	437	81	63	83	1221	1561	2045	15	15	13	821	897	709
Ak2	1406	2400	2244	1240	1854	1515	1938	1848	2105	2262	2038	2330	3408	3198	3324	2069	2103	2257
Ak3	2468	1629	1568	2112	1954	2156	2229	2164	2110	2609	2362	2242	3865	3982	3988	1607	1354	1760
Ak4	140	934	937	182	130	118	266	611	715	1002	671	953	3564	3243	3854	433	819	1767
Ak5	115	30	24	6	0	5	9	20	37	3	4	2	10	0	0	2	4	1
Ak7	0	1	0	16	4	17	6	5	10	5	0	4	1	1	0	1	0	1
Ak8	6	0	0	5	4	9	16	15	7	1	4	2	0	1	0	3	0	0
Akap1	1221	1112	1185	896	1005	935	2012	1967	2013	794	619	567	976	1098	1291	1389	967	1186
Akap10	540	527	516	507	602	553	545	516	522	484	489	459	439	481	470	486	573	479
Akap11	1823	1917	1862	2751	1834	2010	1467	1366	1355	1658	1352	1182	1041	1334	787	1761	1380	1631
Akap12	241	716	772	58	72	46	3659	3531	4103	11	16	4	7	22	4	65	363	190
Akap13	1732	1257	1312	13791	9763	13090	5059	4730	4784	968	1079	980	3205	2977	2568	1745	1143	1792
Akap14	1	0	0	0	1	2	0	3	1	0	0	0	0	1	0	0	0	1
Akap17b	114	137	123	70	91	75	195	146	145	127	89	36	36	43	25	149	176	143
Akap3	0	1	0	1	0	0	1	1	1	1	0	2	0	0	0	3	0	0
Akap4	0	0	6	0	0	0	2	0	0	0	0	0	0	0	0	0	0	0
Akap5	19	6	4	40010	22867	32946	69	131	108	22	30	208	35	42	30	41	29	130
Akap6	5	2	5	1	1	0	0	0	0	13	46	30	1	1	1	11	18	12
Akap7	132	150	131	180	134	102	307	306	289	301	313	338	350	418	345	211	283	393
Akap8	1726	1883	1929	1224	1688	1292	1979	1963	2123	1739	1219	963	1273	1558	1312	2827	1728	2043
Akap8l	1064	785	793	2504	2154	2385	1271	1165	1295	838	713	599	1561	1613	1292	1038	858	1042
Akap9	1830	1869	1837	2037	1838	1824	2195	2406	2279	1695	1605	1325	1456	1572	1344	2246	1710	2093
Akip1	237	289	234	248	289	216	381	373	360	388	447	416	548	538	370	312	563	480
Akirin1	1554	2032	2227	1908	1725	1810	1482	1411	1475	2380	3077	2806	1434	1411	1618	2280	2768	2389
Akirin2	867	991	1084	926	799	917	954	932	1081	1737	1944	2076	1465	1207	1408	1466	1601	1688
Akna	94	77	37	215	332	297	224	213	293	83	68	32	96	120	35	39	94	56
Aknad1	4	4	4	3	0	0	0	0	0	404	544	704	3	1	1	193	95	134
Akp3	0	0	0	0	0	0	0	1	0	0	0	0	0	0	0	0	0	0
Akr1a1	11654	12501	11648	10711	14171	12620	11630	10902	12088	7171	6289	5744	9863	10084	9197	7852	10312	8636
Akr1b10	321	550	540	348	371	328	533	496	575	291	199	191	194	202	81	505	689	564
Akr1b3	740	1564	1662	446	639	548	669	512	684	1418	685	731	544	531	484	0	1	0
Akr1b7	173	257	232	0	0	0	497	200	252	0	0	0	3	6	2	8	24	13
Akr1b8	570	1629	1627	1947	2447	2231	2216	1788	1990	2536	2832	2987	4292	4289	4180	3016	9606	3331
Akr1c12	72	17	17	17	10	9	191	172	228	8	8	9	3657	3717	3235	7	28	11
Akr1c13	312	90	102	26	104	65	204	219	240	38	66	40	3388	3802	3204	28	128	43
Akr1c14	604	26	26	8984	4811	6073	786	598	713	6	5	56	953	959	1313	6	3	30
Akr1c18	3691	8462	5086	8	80	42	13	16	29	0	3	5	0	0	0	0	20	26
Akr1c19	471	492	437	74	335	180	2454	2717	2545	7	6	8	4622	4637	4458	7	7	4
Akr1c20	0	0	0	0	0	0	1	0	0	0	0	0	0	0	0	0	0	0
Akr1c21	26	6	5	5	3	0	1	5	7	3	2	0	8	6	5	7	5	0
Akr1c6	0	0	0	0	0	0	0	0	0	0	0	0	0	0	0	0	0	0
Akr1cl	1	0	0	0	0	0	0	0	1	0	0	0	0	0	0	0	0	0
Akr1d1	0	0	0	0	0	0	10	0	3	2	14	3	0	0	0	0	0	0
Akr1e1	814	617	585	373	362	325	805	776	759	460	386	384	401	521	374	490	559	485
Akr7a5	1023	1259	1222	886	1093	1053	1457	1296	1404	571	562	397	939	1033	799	705	924	986
Akt1	5275	5922	5388	5823	7136	6429	4415	4804	4733	4171	3215	2585	2607	2809	3010	4544	6133	4903
Akt1s1	1687	1742	1682	1451	2047	1842	1554	1683	1663	1439	1469	1398	1473	1473	1477	1491	1888	1729
Akt2	1723	1518	1365	3182	2998	3315	1576	1581	1700	2249	2348	2328	1455	1532	1509	1575	2021	2062
Akt3	183	98	88	513	214	235	386	453	549	354	221	100	294	391	150	101	203	224
Aktip	1417	1502	1572	1111	1049	1041	864	922	941	1436	1445	1341	867	940	749	1172	993	1067
Alad	1022	924	834	1335	1559	1545	1011	1048	1085	726	1016	982	1267	1381	1606	802	1139	1031
Alas1	1369	2415	2269	6633	5249	8238	1056	1027	933	1472	1835	1469	1990	2024	1893	1196	1409	1281
Alas2	6	8	7	5	4	3	4	4	1	7	7	8	6	6	4	17	12	9
Alb	0	34	20	4	2	4	32428	12590	13278	0	0	0	8	8	3	0	0	0
Alcam	3671	8463	8691	12782	10052	11544	7788	6823	7635	627	248	139	5033	5299	5016	2917	4952	5900
Aldh16a1	693	960	815	410	557	575	623	630	607	615	334	339	412	517	377	645	626	658
Aldh18a1	488	1005	931	357	496	308	2116	3129	3199	1032	746	1269	1949	1990	2442	1147	1143	866
Aldh1a1	217	16	15	1601	2026	2630	2425	1210	1559	45	60	67	1832	1974	1853	3276	2245	1276
Aldh1a2	10700	13901	12157	50	296	64	28	15	41	1	0	0	3	0	3	3	506	236
Aldh1a3	8	7	11	16	7	12	10	30	13	1799	1819	461	11	14	11	339	910	1582
Aldh1a7	23	3	3	1286	2750	3225	412	320	251	57	15	11	1571	1297	1254	2355	3012	1347
Aldh1b1	124	27	17	10	22	4	416	284	348	32	21	6	12	22	10	5	23	47
Aldh1l1	572	275	260	741	1051	893	1847	753	1055	517	179	148	1140	1128	876	16	544	152
Aldh1l2	146	299	303	100	125	43	327	1314	1052	1179	514	1064	783	596	1070	95	128	229
Aldh2	8460	5523	5514	10596	13901	11386	6890	5275	5781	4114	4655	4627	9525	9073	7466	1247	2801	2844
Aldh3a1	31	6	0	340	428	276	52	108	39	10734	15220	10602	7521	8525	6468	13307	3021	4127
Aldh3a2	2105	3173	3232	2363	2518	2328	3329	3165	3443	788	1070	959	3891	4147	4228	1027	1355	867
Aldh3b1	312	473	458	1958	1863	2138	1313	1059	1199	51	19	36	325	440	198	51	139	116
Aldh3b2	2	0	2	2	3	2	0	4	0	1368	1326	1084	8	7	18	732	1354	683
Aldh3b3	0	2	0	4	5	4	0	5	1	24	9	10	0	1	0	15	20	9
Aldh4a1	362	503	481	439	605	608	1642	1294	1396	783	886	678	290	323	218	1824	1608	1280
Aldh5a1	169	172	160	178	235	209	563	688	574	270	282	197	395	353	240	274	283	334
Aldh6a1	597	598	584	1119	942	1025	906	706	722	479	582	497	755	838	558	927	926	783
Aldh7a1	1868	2395	2201	1022	1306	1149	2681	2361	2575	980	647	548	634	589	331	1197	977	706
Aldh8a1	1	2	0	1	2	0	11	0	0	1	0	1	2	0	0	0	0	0
Aldh9a1	672	972	881	787	859	741	970	1155	953	623	497	516	855	808	1012	772	1314	969
Aldoa	13950	17939	17194	8939	12744	9418	17009	21197	26311	17930	20007	25923	64959	57392	60923	20742	32535	41173
Aldoart1	51	63	63	34	42	36	47	86	102	64	56	103	217	214	287	6	24	24
Aldoart2	0	3	1	3	0	0	1	3	5	2	1	3	10	10	11	3	0	1
Aldob	0	3	2	1	3	1	1670	381	730	1	0	0	2	1	0	0	1	0
Aldoc	257	557	583	761	563	502	1869	1984	2168	2012	1685	1765	3345	3123	2979	321	426	1167
Alg1	823	930	880	595	637	548	606	553	626	375	357	357	520	558	471	529	469	349
Alg10b	1108	1174	1198	1156	1278	1208	1106	1091	1115	1013	817	763	667	746	699	1315	1105	1076
Alg11	690	799	837	468	557	479	842	785	774	394	375	323	682	799	723	615	637	691
Alg12	282	281	290	253	289	257	421	414	446	214	152	160	256	349	238	233	289	254
Alg13	164	163	193	97	129	117	131	145	129	216	171	147	165	190	154	262	240	194
Alg14	277	293	307	342	363	334	333	353	373	477	336	388	187	223	212	358	421	322
Alg2	1086	1028	1136	521	570	494	910	1060	1079	326	234	201	328	381	325	580	632	605
Alg3	288	382	366	193	179	180	323	296	332	228	166	139	147	202	127	334	303	289
Alg5	862	1095	1001	483	499	473	676	713	767	528	354	377	419	507	386	760	656	544
Alg6	161	250	245	113	139	119	287	396	366	405	304	160	382	435	387	359	248	368
Alg8	327	398	451	175	224	170	302	450	348	399	213	126	251	292	178	615	446	350
Alg9	769	815	761	298	326	374	606	692	666	403	279	199	612	611	574	430	665	550
Alk	0	0	0	0	0	0	0	0	0	0	1	0	0	0	0	0	3	0
Alkbh1	360	384	384	272	264	176	403	436	486	339	202	225	308	323	327	355	281	262
Alkbh2	81	84	104	70	66	46	132	119	187	113	72	85	78	62	75	121	172	173
Alkbh3	322	281	290	278	302	257	282	307	309	198	205	218	259	279	191	281	334	283
Alkbh4	125	142	136	162	216	203	121	131	133	153	157	121	129	153	122	170	168	152
Alkbh5	2763	4289	4172	3375	3484	3659	5293	5546	5749	3019	2848	3296	5818	5309	5171	2476	2900	4141
Alkbh6	260	265	286	296	304	331	277	306	306	181	177	154	208	242	213	310	526	470
Alkbh7	254	296	288	334	417	331	354	293	414	543	684	611	246	285	203	309	328	437
Alkbh8	893	511	523	232	210	239	481	531	408	258	223	197	181	221	176	187	173	175
Allc	0	0	0	0	0	0	0	0	0	4	2	0	0	0	0	0	0	0
Alms1	149	248	171	220	308	239	217	236	198	248	149	69	146	144	138	336	220	400
Alms1-ps2	4	6	5	14	13	11	11	11	4	9	3	0	4	6	7	19	8	13
Alox12	47	516	604	8	10	6	11	26	27	104	139	170	9	12	4	74	193	569
Alox12b	0	0	0	23	0	0	0	0	0	2078	7192	9792	6	5	25	15	9	7
Alox12e	9	9	23	0	0	0	1	4	0	0	0	0	0	0	0	0	0	1
Alox15	21320	8540	8953	2	9	10	27	14	48	0	0	0	4	1	1	0	2	0
Alox5	9	8	1	1	22	5	14	12	10	6	16	8	1	5	0	6	120	24
Alox5ap	70	30	22	5	12	4	4	1	0	10	0	3	0	0	4	2	4	3
Alox8	1	14	9	0	0	0	12	10	6	21	2	4	6	5	1	4	14	13
Aloxe3	3	6	2	7	4	3	70	46	66	397	1156	1439	11	5	2	13	15	0
Alpi	1	0	0	0	0	0	0	1	0	0	0	0	30	23	16	0	0	0
Alpk1	186	49	55	104	148	112	736	861	978	169	109	85	147	186	109	279	261	262
Alpk2	0	0	0	0	0	2	25	13	17	2	0	0	0	0	0	0	0	0
Alpk3	3	1	1	31	50	25	1	0	2	0	0	0	5	5	2	3	0	0
Alpl	1275	448	534	34	4	16	313	131	229	12	29	24	10	7	3	14	94	25
Alppl2	0	0	0	0	0	0	0	0	1	0	0	0	0	0	0	0	0	0
Als2	402	683	659	354	614	495	676	678	628	480	307	267	475	423	299	383	356	447
Als2cl	2308	3204	3232	4233	4015	4693	3320	3505	3638	2280	1796	1276	2917	3316	2456	3526	2328	2635
Alx1	2	0	0	0	0	0	0	0	0	0	0	0	0	1	0	0	0	0
Alx3	1	0	0	0	0	0	0	0	0	0	0	0	0	0	0	0	0	0
Alx4	2	0	6	0	3	3	2	3	0	1	1	6	2	0	1	3	1	3
Alyref	942	1291	1262	588	1015	821	804	995	940	1332	909	964	532	631	475	1389	1379	1280
Alyref2	10	4	9	4	17	19	9	12	18	11	4	19	14	10	7	65	42	78
Amacr	302	277	292	148	166	161	196	182	203	182	210	191	157	199	120	228	260	282
Ambn	0	0	2	0	0	0	0	0	0	0	0	0	0	0	0	0	0	0
Ambp	5	40	43	0	0	0	45593	22649	28704	0	0	0	5	3	0	0	0	0
Ambra1	1126	963	905	913	842	846	1595	1422	1442	963	904	912	973	933	868	867	898	799
Amd1	2319	2529	2807	1294	1512	1288	1665	2074	1907	4186	2611	2878	1174	1377	1107	0	0	0
Amd2	1465	1539	1789	778	868	820	976	1117	1148	2508	1586	1715	680	815	611	0	0	0
Amdhd1	21	29	9	0	0	0	91	94	80	37	10	8	19	19	4	18	20	45
Amdhd2	501	501	442	961	880	1000	881	732	825	678	760	653	314	344	268	374	623	728
Amelx	0	0	0	0	0	0	0	0	0	0	0	0	0	0	0	0	0	0
Amer1	299	317	315	1370	1441	1495	393	393	394	853	438	386	372	423	291	540	484	836
Amer2	111	309	275	0	0	0	17	20	23	0	0	0	35	51	27	0	1	10
Amer3	0	0	0	0	0	0	0	0	0	0	0	0	0	0	0	0	0	0
Amfr	4238	4550	4287	6715	7220	7143	5672	5101	5643	2895	2702	2240	3088	3381	3205	3278	3471	3052
Amh	3	2	4	7	7	9	13	8	4	13	1	3	1	4	1	11	8	8
Amhr2	3	1	5	55	67	67	2	1	1	1	1	0	1	1	1	1	11	1
Amigo1	363	241	198	334	624	456	677	625	694	308	273	141	45	80	34	251	229	202
Amigo2	88	44	51	23	35	46	18	29	39	0	3	1	14	14	12	6	51	7
Amigo3	86	72	87	125	119	153	143	111	124	85	74	38	89	61	78	106	88	96
Ammecr1	396	412	334	254	254	287	178	246	178	875	582	549	407	459	285	669	789	921
Ammecr1l	724	596	673	841	795	841	1173	1045	1016	465	426	374	609	616	507	1304	905	870
Amn	9	4	14	1	4	1	14	9	14	37	17	26	10	4	0	15	4	15
Amn1	369	267	365	336	303	286	375	460	440	295	296	264	643	595	665	162	187	189
Amot	483	558	605	170	182	196	1848	1660	1681	51	25	14	1572	1657	1069	27	62	81
Amotl1	2454	1887	1962	1642	1115	1146	2755	2906	2975	8306	9074	7625	163	190	180	4527	4480	4765
Amotl2	1347	2291	2466	4402	3654	4220	6999	7335	8755	2538	3644	3265	2570	2260	1898	790	552	613
Ampd1	3	2	1	2	0	1	0	0	1	22	33	43	1	1	4	1	5	4
Ampd2	933	1085	1148	439	615	459	2550	1990	2551	671	587	490	471	512	572	1382	1232	869
Ampd3	721	415	399	217	389	211	582	363	541	1140	2272	2521	1156	1329	958	481	673	747
Amph	70	24	19	16	5	0	2	11	1	0	0	0	0	0	1	2	27	11
Amt	194	143	157	234	242	249	566	587	604	83	62	49	446	435	334	136	186	261
Amtn	0	0	0	0	0	0	0	0	0	0	0	0	0	0	0	0	0	0
Amy1	49	13	2	36	26	23	27	12	23	3	3	1	5	11	6	4	0	2
Amy2a2	2	0	0	0	0	0	0	0	0	0	0	0	0	5	0	0	0	0
Amy2a3	2	0	0	0	0	0	0	0	0	0	0	0	0	5	0	0	0	0
Amy2a4	2	0	0	0	0	0	0	0	0	0	0	0	0	5	0	0	0	0
Amy2a5	2	0	0	0	0	0	0	0	0	0	0	0	0	5	0	0	0	0
Amy2b	0	0	0	0	0	0	0	0	0	0	0	0	0	0	0	0	0	0
Amz1	6	12	15	12	14	3	40	52	65	3	2	0	1	3	5	5	19	10
Amz2	615	785	791	611	620	731	716	688	668	738	684	668	890	970	707	696	817	903
Anapc1	2724	2478	2335	2088	2272	2029	2779	2710	2794	2855	2265	1866	3172	3082	2763	2566	2358	2715
Anapc10	152	132	133	108	112	145	161	135	131	221	193	251	70	100	62	201	271	171
Anapc11	537	896	822	580	673	719	630	661	679	940	848	811	576	624	472	604	982	841
Anapc13	546	555	532	497	664	678	493	507	482	428	412	481	428	423	386	681	913	888
Anapc15	33	43	45	24	34	26	52	59	51	82	46	51	46	55	36	275	335	249
Anapc16	1150	1124	1163	1095	1357	1188	1035	1018	1074	681	475	593	592	673	716	1139	1240	1049
Anapc2	2369	2121	1975	1912	2370	2263	2990	2782	2998	2926	2391	2092	2305	2432	2039	2405	2909	2611
Anapc4	972	1173	1130	1358	1587	1395	914	950	1036	987	725	689	319	403	337	1151	1172	1088
Anapc5	4081	4286	4113	3032	4164	3486	3988	4580	4609	3526	2206	1763	2549	2737	1504	4111	3681	3771
Anapc7	1104	1286	1184	835	1137	1006	1287	1141	1285	1201	925	823	780	924	617	1410	1396	1464
Ang	89	132	101	587	694	839	109	40	58	22	22	13	200	236	398	18	30	43
Ang2	0	1	0	0	0	0	0	0	0	1	5	1	0	0	0	0	0	0
Ang3	0	0	0	0	0	0	0	0	0	0	0	0	0	0	0	0	0	0
Ang4	0	0	0	0	0	0	0	0	0	0	0	0	0	0	0	0	0	2
Ang6	0	0	0	0	0	0	0	0	0	0	0	0	0	0	0	0	0	0
Angel1	121	188	228	123	171	114	242	251	261	251	173	149	70	90	58	177	150	178
Angel2	766	710	711	804	864	781	604	629	587	542	444	335	345	456	346	621	550	611
Angpt1	8	4	6	67	70	67	39	18	38	0	0	0	0	0	0	1	10	14
Angpt2	187	11	15	40	40	7	13	11	11	6	4	3	50	56	27	11	35	41
Angpt4	69	2	10	0	0	1	7	1	2	0	2	3	0	0	1	7	0	0
Angptl1	9	0	0	2	0	0	2	1	4	4	5	2	4	6	14	1	4	7
Angptl2	1826	373	260	54	157	56	17	14	12	75	119	84	1	5	6	158	205	231
Angptl3	3	1	1	0	0	0	11	3	12	3	0	0	6	4	2	0	2	0
Angptl4	16	23	35	54	63	44	57	54	95	41	21	8	97	169	207	3	240	110
Angptl6	16	17	14	13	11	5	37	52	49	70	28	81	24	34	15	23	16	41
Angptl7	20	3	3	3	6	5	30	1	1	2	1	0	1	2	0	3	5	0
Ank	866	396	641	671	407	942	782	1118	1189	1272	1444	1457	399	517	354	2342	1467	1995
Ank1	18	20	19	13	17	12	5	17	14	6	6	12	412	516	337	4	14	11
Ank2	129	28	42	5	15	8	15	18	18	2	6	0	0	0	0	6	22	6
Ank3	1212	613	663	3987	3601	4142	2527	2405	2495	788	839	652	1375	1413	1258	1541	1274	1893
Ankar	0	0	0	0	0	0	0	0	0	0	0	0	0	0	0	0	0	0
Ankdd1b	0	1	0	8	2	8	4	1	1	0	0	2	58	96	94	37	101	122
Ankef1	0	4	3	0	2	1	18	8	8	1	1	0	0	1	0	3	2	2
Ankfn1	0	0	0	6	2	8	0	0	0	0	0	0	0	0	0	0	4	1
Ankfy1	2147	2130	2279	1844	2102	1874	3014	2703	2761	3408	3202	2631	2463	2575	2585	2790	2758	2857
Ankhd1	1943	2282	2195	2025	1681	1690	2806	2913	2897	3229	3137	2787	2875	3115	2231	4723	2534	3320
Ankib1	1075	1182	1224	1257	1358	1264	1136	1131	1184	1130	1016	1164	669	888	780	1275	994	1071
Ankk1	1	0	0	0	0	0	0	1	1	16	19	9	0	1	0	2	1	0
Ankle1	77	170	184	21	93	50	96	144	164	301	131	42	304	371	130	339	95	276
Ankle2	651	623	656	750	765	807	885	795	864	654	492	409	453	574	355	919	916	809
Ankmy1	6	4	7	9	3	9	17	13	5	18	19	13	7	6	13	19	11	30
Ankmy2	578	357	375	377	468	396	549	609	556	429	252	191	815	824	620	641	625	735
Ankra2	612	403	373	324	339	302	408	409	433	612	672	543	478	558	375	454	528	613
Ankrd1	5	43	48	7	1	0	7487	8853	11652	0	0	1	4	1	5	0	11	2
Ankrd10	1109	1755	1758	953	1054	833	1539	1631	1610	1363	1022	880	1127	1158	946	1542	1016	1437
Ankrd11	3392	3197	3256	3953	3733	3864	5217	5304	5570	5385	4757	4251	5241	4862	4987	5215	3981	4351
Ankrd12	910	351	375	626	650	641	530	435	470	597	757	611	597	590	555	701	566	536
Ankrd13a	4359	2769	2740	2737	3304	3411	1307	1433	1340	3066	3489	4376	1560	1544	1452	2737	3076	3495
Ankrd13b	412	484	478	298	320	423	1092	1099	1105	737	567	387	561	561	432	818	482	519
Ankrd13c	1193	1291	1258	1355	1551	1526	1173	1180	1250	1684	1496	1509	560	621	524	1035	1024	1106
Ankrd13d	135	174	148	130	147	114	232	228	248	512	626	559	118	121	69	497	441	376
Ankrd16	938	707	744	831	928	806	854	870	841	456	288	220	374	503	396	493	325	343
Ankrd17	3511	4496	4609	3029	3027	2824	4276	4180	4274	3986	3456	2993	3644	3962	2982	4372	4146	4528
Ankrd2	0	0	0	0	0	0	1	0	2	0	0	0	0	0	0	0	1	0
Ankrd22	93	267	210	10	29	16	8	30	35	416	624	771	54	51	74	589	660	534
Ankrd23	4	5	7	9	13	5	28	7	16	6	0	4	14	23	12	234	143	209
Ankrd24	714	1068	1075	496	345	304	1217	1109	1093	239	186	176	1233	1182	1000	166	269	309
Ankrd26	230	295	295	231	200	191	303	298	323	271	251	218	184	225	141	283	227	236
Ankrd27	825	845	775	738	764	735	1265	1249	1265	1046	767	603	1073	1204	985	956	950	1083
Ankrd28	744	1261	1119	627	646	637	1269	1319	1387	895	499	515	967	999	890	686	574	772
Ankrd29	31	51	41	6	13	6	0	6	2	128	98	85	6	17	4	41	15	68
Ankrd33	1	0	0	0	0	0	0	1	0	0	0	0	2	1	1	0	2	0
Ankrd33b	608	2134	2022	117	104	130	8	5	14	12	43	36	0	2	3	14	17	16
Ankrd34a	94	46	47	12	23	13	10	4	5	10	3	2	6	7	5	5	8	6
Ankrd34b	0	0	2	5	2	7	1	1	1	0	0	1	0	0	1	1	0	4
Ankrd34c	0	0	0	0	0	0	0	0	0	0	0	0	0	0	0	0	0	0
Ankrd35	237	37	24	26	6	18	1	2	3	452	400	321	128	209	213	404	193	356
Ankrd36	0	0	0	0	0	0	0	0	1	0	0	0	0	1	0	0	0	0
Ankrd37	10	125	126	40	30	16	17	49	48	59	38	58	215	327	304	199	111	754
Ankrd39	127	131	109	165	190	176	206	197	196	105	104	67	102	115	78	256	271	260
Ankrd40	1231	1139	1073	3223	3314	3620	2852	2219	2624	920	524	351	1728	1717	1237	1262	1153	1175
Ankrd42	100	147	154	182	101	134	236	215	240	99	105	89	24	64	14	85	152	133
Ankrd44	124	119	88	610	389	456	122	79	101	130	122	120	418	501	383	70	252	99
Ankrd45	2	2	1	4	1	1	8	16	9	0	0	0	0	0	2	1	3	0
Ankrd46	3478	2447	2605	2813	2112	2352	1018	1010	1068	1243	990	762	465	596	335	1019	1075	1160
Ankrd49	255	290	293	135	203	164	226	268	241	711	498	469	122	219	163	424	406	394
Ankrd50	865	847	925	1000	961	1154	2043	2146	2393	2027	1890	1530	2183	2388	2140	1250	2307	1739
Ankrd52	1871	1799	1904	1555	1880	1773	2304	2471	2567	1529	1112	809	785	1060	690	1664	1602	1652
Ankrd53	5	6	3	7	2	5	16	11	5	7	4	1	17	16	30	17	9	0
Ankrd54	476	513	504	471	616	586	465	486	525	382	260	214	1009	989	786	566	543	544
Ankrd55	9	20	24	0	0	2	1	0	0	0	0	0	0	0	0	0	1	1
Ankrd6	132	226	250	54	53	42	316	201	206	593	385	326	65	49	40	539	354	477
Ankrd60	0	0	0	0	0	0	0	0	0	0	0	0	0	0	0	0	0	0
Ankrd61	24	9	6	47	17	18	28	33	29	19	13	16	101	102	88	14	5	3
Ankrd63	0	0	0	6	1	0	18	15	13	199	184	286	14	20	11	160	46	100
Ankrd66	0	10	4	0	1	3	1	0	1	5	1	0	0	0	0	0	0	0
Ankrd7	2	3	7	0	1	0	0	1	0	0	0	0	0	0	0	2	0	0
Ankrd9	208	227	247	150	246	226	190	188	226	508	661	651	184	180	179	300	182	245
Anks1	942	964	970	1145	1310	1375	1393	1361	1452	771	647	669	1398	1389	1307	1258	1433	1270
[truncated: 20,577 more rows]
